# Supplementary material for: Long non-coding RNA levels can be modulated by 5-azacytidine in Schistosoma mansoni
Source: Sci Rep. 2020 Dec 9;10:21565. doi: 10.1038/s41598-020-78669-5 (PMC7725772; doi:10.1038/s41598-020-78669-5)
Supplement: Supplementary file 2 — Supplementary Tables. [file 41598_2020_78669_MOESM2_ESM.xlsx]

## Sheet: Table S1
Supplementary Table S1: RNA-Seq samples analyzed and alignment statistics
Legend - Samples from https://www.ncbi.nlm.nih.gov/sra
Study: 5-AzaC effect on Schistosoma mansoni Transcriptome
Submitted by: Aberystwyth University
Project Accession Number: PRJNA428470
Sample Run Code	Sample Name
SRR6490480	females 5-AzaC1
SRR6490484	females 5-AzaC3
SRR6490485	females 5-AzaC2
SRR6490481	females Control3
SRR6490482	females Control2
SRR6490483	females Control1
SRA - SRR code	SRR6490480	SRR6490484	SRR6490485	SRR6490481	SRR6490482	SRR6490483
SRA Sample name	females 5-AzaC1	females 5-AzaC3	females 5-AzaC2	females Control3	females Control2	females Control1
Number of input reads	35499696	20306470	50291143	40525937	44600256	46147758
UNIQUE READS:
Uniquely mapped reads number	15365537	11931136	15464349	22896322	15999769	21180464
Uniquely mapped reads %	43.28%	58.76%	30.75%	56.50%	35.87%	45.90%
MULTI-MAPPING READS:
Number of reads mapped to multiple loci	1809776	1345959	2039297	2591665	1999174	2404623
% of reads mapped to multiple loci	5.10%	6.63%	4.05%	6.40%	4.48%	5.21%
Number of reads mapped to too many loci	13498511	4871517	24732040	11006752	19919359	16832763
% of reads mapped to too many loci	38.02%	23.99%	49.18%	27.16%	44.66%	36.48%
UNMAPPED READS:
% of reads unmapped: too many mismatches	0.00%	0.00%	0.00%	0.00%	0.00%	0.00%
% of reads unmapped: too short	1.25%	2.20%	1.03%	1.60%	1.56%	1.29%
% of reads unmapped: other	12.35%	8.42%	14.99%	8.34%	13.42%	11.13%
CHIMERIC READS:
Number of chimeric reads	0	0	0	0	0	0
% of chimeric reads	0.00%	0.00%	0.00%	0.00%	0.00%	0.00%

## Sheet: Table S2
Supplementary Table S2. List of S. mansoni transcripts differentially expressed after 5-AzaC treatment of S. mansoni females with TPM values
transcript_ID	log2 FoldChange	padj	SRR6490480 (females 5-AzaC1), TPM	SRR6490484 (females 5-AzaC3), TPM	SRR6490485 (females 5-AzaC2), TPM	SRR6490481 (females Control3), TPM	SRR6490482 (females Control2), TPM	SRR6490483 (females Control1), TPM
SmLNCA154974-IBu	9.69187	6.9236e-14	18.29	15.36	18.29	0	0	0
SmLINC164126-IBu	7.9427	4.36683e-06	1.23	5.2	10.03	0	0	0
SmLNCA176218-IBu	7.29552	0.0033069	2.26	0	2.65	0	0	0
SmLINC135031-IBu	7.20687	6.61132e-06	3.79	2.15	2.62	0	0	0
SmLINC122892-IBu	7.11022	4.48197e-05	2.21	5.2	1.78	0	0	0
SmLNCA167899-IBu	7.07862	3.52532e-05	0.49	0.42	1.09	0	0	0
SmLINC172984-IBu	6.94512	4.64646e-05	8.72	5.39	3.78	0	0	0
SmLINC140315-IBu	6.69896	0.000318236	2.12	2.3	6.53	0	0	0
SmLNCA177341-IBu	6.63419	0.021333	1.55	0	11.05	0	0	0
SmLINC142019-IBu	6.60196	0.000301673	1.62	3.99	3.3	0	0	0
SmLNCA116249-IBu	6.54849	0.000392698	0.39	0.26	0.15	0	0	0
SmLINC143782-IBu	6.53873	0.000949247	3.48	1.11	7.03	0.01	0	0
SmLNCA132996-IBu	6.5206	0.000404423	0.76	0.6	0.34	0	0	0
SmLNCA161902-IBu	6.47547	0.0198295	3.48	0	3.78	0	0	0
SmLINC111549-IBu	6.45113	0.00107376	1.6	2.38	0.55	0	0	0.01
SmLINC108625-IBu	6.37851	0.000538203	0.52	0.51	0.79	0	0	0
SmLNCA152146-IBu	6.35844	0.0250606	7.77	0	10.28	0	0	0
SmLNCS146932-IBu	6.30349	0.030067	5.61	5.09	0	0	0	0
SmLINC178565-IBu	6.24315	0.00107748	0.84	0.8	0.47	0	0	0
SmLINC173294-IBu	6.12162	4.45481e-05	2.69	4.29	22.11	0.27	0	0
SmLNCA161714-IBu	6.07041	0.00263215	0.53	0.6	1.17	0	0	0
SmLINC122897-IBu	6.0303	0.00821124	3.14	0.48	0.73	0	0	0
SmLNCA165352-IBu	5.99254	0.0483995	1.29	0	1.69	0	0	0
SmLNCS131950-IBu	5.97901	0.00534765	2.41	0.6	2.04	0	0	0
SmLINC178749-IBu	5.67165	0.00933255	1.06	1.86	1.2	0	0	0
SmLINC168848-IBu	5.60638	0.0336883	0.1	2.25	0.82	0	0	0
SmLNCA100796-IBu	5.36815	1.47041e-06	0.73	1.5	4.21	0	0.06	0.06
SmLINC165706-IBu	5.18231	0.00657361	1.35	0.49	0.91	0.04	0	0
SmLNCA132612-IBu	5.12363	0.000160198	7.93	13.56	2.72	0.48	0	0
SmLINC134249-IBu	5.04316	1.56348e-05	12.53	7.22	5.22	0.49	0	0
SmLINC161649-IBu	5.0371	0.00837389	1.33	1.16	0.76	0.06	0	0
SmLNCA157389-IBu	5.00635	0.0094687	1.35	1.92	0.99	0	0	0.11
SmLINC154470-IBu	4.85291	0.0130678	1.97	2.01	2.45	0.13	0	0
SmLINC002351-IBu	4.81581	0.0028687	1.99	1.54	1.52	0	0	0.13
SmLINC111495-IBu	4.68036	0.0370206	0.26	0.11	0.67	0	0.03	0
SmLNCA114497-IBu	4.64807	5.93609e-05	7.82	7.18	9.31	0.66	0	0
SmLINC120022-IBu	4.59175	0.00736128	3.46	4.16	2.03	0	0.37	0.03
SmLNCA121331-IBu	4.40668	0.00136321	3.8	2.25	3.3	0	0.36	0
SmLNCA107974-IBu	4.2534	0.00145349	4.27	2.76	2.17	0.33	0	0.01
SmLNCA100792-IBu	4.23537	5.52763e-12	2.62	2.84	4.45	0.14	0.09	0.13
SmLINC103888-IBu	4.12242	0.00190816	3.74	3.59	13.97	0.68	0.18	0
SmLINC110352-IBu	4.11648	0.0127063	9.02	4.41	6.23	0.88	0	0
SmLINC176055-IBu	4.10996	0.0091036	2.29	0.69	2.2	0	0.23	0
SmLINC157915-IBu	4.05101	0.0194618	0.73	0.51	0.79	0.04	0.06	0
SmLNCA120598-IBu	3.94435	0.014626	3.92	0.46	2.7	0.04	0.35	0
SmLNCA112508-IBu	3.93272	0.00833225	2.36	1.84	1.22	0.13	0.12	0
SmLNCA170153-IBu	3.85947	0.0024355	4.14	10.91	7.96	0.42	0	0.68
SmLINC121138-IBu	3.82456	0.033425	2.88	2.98	3.09	0.19	0.3	0
SmLINC178344-IBu	3.76366	0.0188053	8.51	5.61	3.76	0.89	0	0
SmLNCA107435-IBu	3.74908	0.0215937	3.38	1.4	3	0	0	0.37
SmLINC147183-IBu	3.68284	0.014949	14.63	8.52	13.51	1.84	0	0
SmLNCA135953-IBu	3.64752	0.0274467	1.21	0.63	0.38	0	0.11	0.04
SmLNCS174012-IBu	3.63891	0.000393982	6.85	2.9	4.94	0.43	0.17	0.24
SmLINC103882-IBu	3.54147	0.014206	0.89	1.3	4.51	0.17	0.27	0
SmLINC135277-IBu	3.51186	0.0454436	1.65	2.67	0.59	0	0.25	0.11
SmLINC103862-IBu	3.42228	0.0173862	1.06	0.22	2.01	0.03	0.05	0.14
SmLNCA106135-IBu	3.42115	3.94692e-08	9.13	8.3	6.01	0.79	0.42	0.38
SmLINC154747-IBu	3.33252	0.0449716	1.33	0.61	2.39	0.11	0.14	0.11
SmLNCA109974-IBu	3.32227	0.0191494	2.25	2.43	1.75	0.33	0.13	0
SmLINC103355-IBu	3.282	1.19516e-07	31.11	24.24	22.16	1.91	2.56	1.53
SmLINC176296-IBu	3.24507	0.0103711	1.08	2.19	1.26	0.15	0.05	0.16
SmLINC156760-IBu	3.18056	0.00532834	11.33	12.7	19.72	2.37	1.11	0
SmLINC143793-IBu	3.17306	0.021013	2.38	2.46	2.35	0	0.25	0.31
SmLINC115086-IBu	3.15932	0.00124725	13.96	8.72	9.23	1.08	0	1.54
SmLNCA154985-IBu	3.15405	0.0375615	0.6	0.43	0.48	0.07	0	0.06
SmLNCA123074-IBu	3.12857	2.38342e-17	23.06	20.53	20.99	2.67	1.45	1.25
SmLINC151855-IBu	3.11462	0.0304969	1.6	0.62	1.7	0.27	0	0.04
SmLNCA155845-IBu	3.10711	0.00231521	2.25	1.11	1.94	0.09	0.3	0.09
SmLNCA104564-IBu	3.07164	0.000136496	5.5	2.29	4.6	0.41	0.15	0.44
SmLINC151476-IBu	3.07009	1.2625e-05	27.59	28.47	24.71	4.16	2.08	0.78
SmLINC134704-IBu	3.06567	0.0219099	8.43	2.18	3.12	0.32	0.76	0.18
SmLNCA107269-IBu	3.0176	0.00685227	1.14	2.22	1.23	0.16	0	0.24
SmLNCA166882-IBu	3.01089	9.50976e-06	1.5	1	1.68	0.11	0.22	0.06
SmLNCA125095-IBu	2.9869	0.0197964	0.66	0.56	1.06	0.12	0.05	0.03
SmLNCA136747-IBu	2.9825	2.75007e-10	27.14	32.93	43.66	4	3.54	2.15
SmLNCA106377-IBu	2.97497	9.71903e-34	75.84	56.84	98.67	8.89	6.78	5.92
SmLNCA135406-IBu	2.94899	0.00980342	0.69	0.92	1.2	0.18	0.09	0
SmLNCA100795-IBu	2.94552	1.44067e-31	13.7	17.66	17.37	1.07	1.57	2.07
SmLNCA106619-IBu	2.9455	0.00018746	14.2	6.67	6.93	1.35	0.77	0.56
SmLINC142187-IBu	2.94133	0.0443219	0.8	0.83	0.7	0.05	0.14	0.05
SmLNCA121332-IBu	2.91594	0.000420073	2.64	2.29	3.71	0.31	0.24	0.26
SmLINC125839-IBu	2.89944	1.56352e-09	35.15	68.14	47.06	6.29	4.27	4.21
SmLINC163595-IBu	2.88689	1.70905e-05	22.96	19.94	25.04	2.33	2.14	2.34
SmLINC124466-IBu	2.88661	0.00187419	4.34	1.59	3.66	0.44	0.2	0.28
SmLINC123116-IBu	2.85877	1.26402e-07	8.22	6.97	7.55	1.23	0.57	0.46
SmLINC171557-IBu	2.82354	1.85763e-09	9.12	7.78	7.9	0.74	0.88	0.98
SmLNCA103881-IBu	2.80094	0.00211668	2.24	0.83	6.79	0.41	0.33	0.29
SmLNCA137696-IBu	2.78774	8.26501e-06	4.5	2.73	2.73	0.46	0.33	0.28
SmLINC159543-IBu	2.71385	2.80501e-12	30.02	34.65	28.04	3.76	4.12	2.76
SmLNCA168250-IBu	2.70971	2.30755e-08	4.67	3.52	3.75	0.56	0.49	0.31
SmLINC162648-IBu	2.69301	0.0219034	7.09	9.05	5.81	0.81	1.76	0
SmLINC174342-IBu	2.68993	0.0292078	5.87	3.24	4.15	0.1	0.43	0.76
SmLNCA135526-IBu	2.68481	0.00153721	1.85	1.11	1.38	0.19	0.15	0.15
SmLINC117538-IBu	2.68176	1.6804e-10	49.76	57	59.22	7.58	4.57	6.46
SmLINC154256-IBu	2.6673	0.0368384	1.13	1.31	1.11	0.17	0.18	0.06
SmLINC119846-IBu	2.66582	0.000590436	12.9	13.25	14.81	2.7	1.42	0.63
SmLINC154466-IBu	2.59905	3.11406e-05	11.09	13.74	11.78	0.55	1.88	2.14
SmLINC165767-IBu	2.59702	0.00460728	5.04	5.55	7.46	0.64	0.5	1.07
SmLINC144420-IBu	2.58021	3.13784e-11	27.52	20.1	26.6	3.26	3.58	2.33
SmLINC167867-IBu	2.55416	0.037878	11.35	21.3	25.64	4.98	0.15	2.09
SmLNCS164175-IBu	2.53681	0.03864	4.33	2.36	2.7	0.73	0.21	0.3
SmLINC122989-IBu	2.52982	0.000197801	11.14	8.78	7.38	1.57	1.01	0.85
SmLNCA123264-IBu	2.52287	0.0198266	2.93	2.88	5.04	0.53	0.38	0.39
SmLINC173808-IBu	2.5217	1.91897e-05	2.36	2.04	5.82	0.43	0.62	0.27
SmLNCS174845-IBu	2.51344	0.00060819	7.29	1.83	5.01	0.76	0.66	0.39
SmLINC127028-IBu	2.50952	2.71677e-07	24.1	18.22	33.09	2.57	3.69	3.79
SmLINC163597-IBu	2.4907	3.78448e-09	54.1	50.73	66.49	6.6	7.59	8.71
SmLINC161800-IBu	2.48302	0.00024163	89.73	57.52	51.58	13.3	2	10.21
SmLINC129366-IBu	2.46191	0.0394153	3.52	7.88	7.95	0.72	0.38	1.45
SmLINC144904-IBu	2.45335	5.94609e-06	10.27	15.36	14.14	1.9	2.58	0.97
SmLINC124468-IBu	2.44792	0.000439224	1.89	1.07	3.36	0.23	0.46	0.19
SmLINC163939-IBu	2.42933	0.0126643	9.01	2.4	10	0.53	1.25	1.19
SmLNCA166915-IBu	2.42232	0.00155038	5.89	4.78	2.38	0.68	0.77	0.44
SmLNCA121330-IBu	2.40361	0.0015579	3.18	1.4	4.39	0.43	0.4	0.43
SmLINC134501-IBu	2.39879	0.00793554	16.4	3.89	8.39	0.98	2.18	0.98
SmLINC170537-IBu	2.39596	0.000152358	5.99	4.75	3.5	0.55	0.54	0.88
SmLNCA109748-IBu	2.39161	0.00911879	5.37	2.68	5.17	0.98	0.72	0.15
SmLINC127031-IBu	2.38055	9.60519e-05	13.46	26.7	29.93	4.43	2.08	3.31
SmLNCA122440-IBu	2.37166	0.0284889	5.27	2.94	5.01	1.18	0.37	0.27
SmLINC137709-IBu	2.36732	0.022352	10.15	11.84	3.01	0.82	1.84	1.19
SmLNCS119177-IBu	2.35514	7.10057e-08	8.9	7.57	18.52	1.6	2.1	1.37
SmLNCA165775-IBu	2.35231	0.044488	0.82	0.78	0.85	0.15	0.14	0.1
SmLINC106782-IBu	2.33814	0.000156513	7.04	2.55	4.84	0.76	0.81	0.54
SmLINC131335-IBu	2.33759	2.58236e-11	19.03	10.72	16.96	1.74	3.38	1.79
SmLINC129851-IBu	2.33629	4.12465e-05	5.42	3.62	4.47	1.06	0.47	0.4
SmLINC142820-IBu	2.33605	0.000105786	2	0.98	2.59	0.3	0.32	0.2
SmLINC142569-IBu	2.33403	0.0271327	3.45	0.87	2.19	0.3	0.2	0.44
SmLINC168929-IBu	2.3279	0.00154299	9.94	8.75	11.2	1.56	1.98	1.1
SmLINC157461-IBu	2.32574	0.00012664	32.22	24.94	29.46	2.07	5.72	5.14
SmLINC125110-IBu	2.31771	6.00435e-05	3.57	4.69	4.65	0.59	1.04	0.35
SmLINC146916-IBu	2.31637	1.1138e-08	80.47	41.03	60.44	7.09	12.06	8.14
SmLINC105540-IBu	2.30984	0.00417324	2.53	2.52	3.93	0.57	0.37	0.36
SmLNCA109380-IBu	2.3061	0.0191362	1.38	1.58	2.66	0.32	0.24	0.25
SmLINC127586-IBu	2.29931	0.00833976	5.95	20.15	16.72	2.24	2.83	1.65
SmLNCA144786-IBu	2.29649	0.0180514	4.51	3.8	5.24	0.77	1.01	0.29
SmLNCA118263-IBu	2.29403	0.000444542	2.6	2.36	2.28	0.48	0.38	0.21
SmLNCA150161-IBu	2.27893	0.0173221	3.57	1.91	2.29	0.49	0.31	0.36
SmLNCA136304-IBu	2.27559	0.0142695	6.14	3.54	6.41	1.06	1.06	0.19
SmLINC137465-IBu	2.27341	1.45652e-18	117.53	119.71	140.07	20.98	17.43	18.85
SmLINC169280-IBu	2.25979	0.0431851	1.23	0.83	1.59	0.15	0.06	0.36
SmLINC137881-IBu	2.25423	0.0477765	6.19	6	3.43	1.33	0.94	0.21
SmLNCA151503-IBu	2.24277	4.66965e-06	23.6	21.23	18.59	2.8	2.74	4.32
SmLINC131337-IBu	2.24228	9.93978e-12	29.07	17.55	25.24	3.32	5.32	2.69
SmLNCA159728-IBu	2.23885	0.00854909	2.12	1.19	1.54	0.28	0.25	0.22
SmLNCA170372-IBu	2.22827	1.41178e-05	7.32	8.4	6.28	1.37	1.19	0.85
SmLINC107119-IBu	2.22292	1.04652e-06	36.79	42.47	41.03	8.29	7.67	3.29
SmLINC102243-IBu	2.2187	0.00619766	2.46	1.21	1.68	0.3	0.24	0.3
SmLINC156248-IBu	2.21794	0.0209915	1.67	0.55	3.27	0.32	0.37	0.18
SmLINC118996-IBu	2.20591	0.000349574	3.91	3.72	4.9	0.72	0.66	0.61
SmLNCA131221-IBu	2.19639	0.00332338	6.13	5.61	6.09	1.01	0.53	1.27
SmLINC169293-IBu	2.19444	0.041836	2.61	1.19	1.56	0.52	0.15	0.16
SmLINC163938-IBu	2.19258	1.83538e-06	18.94	16.49	17.3	4.41	2.01	1.95
SmLNCA137250-IBu	2.1907	0.00551745	2.55	1.37	2.16	0.27	0.27	0.43
SmLNCA117535-IBu	2.17862	3.7975e-15	5.82	5.41	6.95	1.12	1.05	0.78
SmLNCA152918-IBu	2.17708	1.59539e-12	184.98	166.97	136.05	34.31	27.96	17.44
SmLINC137451-IBu	2.17387	3.32753e-12	88.98	109.12	100.08	13.85	20.73	15.11
SmLINC165996-IBu	2.17303	4.40734e-05	56.18	37.4	37.36	10.36	5.34	5.25
SmLINC150451-IBu	2.16074	1.63446e-23	582.95	683.95	626.76	131.15	95.89	85.1
SmLNCA107083-IBu	2.16067	0.00189629	1.67	0.41	1.28	0.09	0.27	0.2
SmLNCA137976-IBu	2.14918	0.00408403	3.4	3.74	3.36	0.46	0.79	0.59
SmLNCS155242-IBu	2.13962	0.0131035	2.63	1.86	3.71	0.64	0.46	0.26
SmLINC156292-IBu	2.1395	0.0201905	4.73	3.06	3.46	0.99	0.56	0.3
SmLINC105686-IBu	2.11428	6.98789e-11	124.61	103.47	136.96	26.15	14.78	20.44
SmLINC105687-IBu	2.10735	5.70675e-06	33.49	29.23	35.63	6.46	5.74	4.59
SmLNCA160487-IBu	2.10598	0.000816326	9.74	7.84	8.23	1.68	1.85	0.94
SmLNCA151122-IBu	2.10554	0.00620834	12.7	5.55	8.9	1.48	1.29	1.85
SmLNCA124410-IBu	2.10082	4.49901e-07	5.48	5.15	5.75	0.85	0.92	1.06
SmLINC137452-IBu	2.09617	0.000204866	20.5	30.23	29.68	5.05	3.75	5.1
SmLNCA142930-IBu	2.08733	4.99525e-05	15.68	15.03	11.58	3	2.25	2.05
SmLINC168922-IBu	2.07958	0.0155225	3.31	2.22	2.82	0.82	0.12	0.46
SmLINC173681-IBu	2.06564	0.0250256	2.18	1.93	2.67	0.59	0.27	0.26
SmLINC121362-IBu	2.05483	0.0480702	0.98	0.89	1.47	0.1	0.41	0.09
SmLINC102973-IBu	2.05465	9.51552e-23	443.51	395.64	366.39	88.31	65.99	59.15
SmLINC117490-IBu	2.05217	1.94303e-14	454.23	255.48	327.04	51.12	59.07	74.56
SmLINC159547-IBu	2.04929	0.0416065	5.01	1.6	2.67	0.72	0.74	0.22
SmLINC138233-IBu	2.04609	0.0249204	3.34	3.97	2.33	0.55	0.27	0.91
SmLINC177015-IBu	2.04529	0.0182537	3.63	1.94	3.03	0.61	0.81	0.16
SmLINC129852-IBu	2.04364	0.0341596	1.34	0.74	1.19	0.23	0.25	0.11
SmLINC119000-IBu	2.04312	0.00223632	7.22	5.48	17.71	1.6	2.77	1.14
SmLINC146214-IBu	2.01318	2.34547e-05	7.84	4.47	5.66	0.81	1.22	1.28
SmLINC133258-IBu	2.01106	0.0180868	42.9	78.71	38.87	3.92	22.95	3.98
SmLNCA146239-IBu	1.98858	0.00263654	2.8	1.43	3.43	0.32	0.77	0.42
SmLINC148111-IBu	1.98526	2.57233e-07	55.62	63.55	42.43	8.16	13.5	9.19
SmLINC115519-IBu	1.97912	5.33397e-07	30	33.15	29.27	6.65	6.59	4.09
SmLINC121575-IBu	1.9695	0.0410256	2.7	2.06	4.09	0.69	0.53	0.4
SmLINC167467-IBu	1.96393	0.00931305	5.03	3.11	5.13	0.45	0.88	1.21
SmLINC152176-IBu	1.96183	0.00251491	16.12	11.99	7.63	2.34	2.02	2.6
SmLINC177329-IBu	1.95051	0.00550373	9.52	6.45	9.62	2.54	1.86	0.44
SmLINC166549-IBu	1.94175	0.00921371	11.16	17.47	9.72	4.54	1.83	0.95
SmLNCA127436-IBu	1.94011	0.0184133	2.47	0.94	1.3	0.35	0.32	0.23
SmLINC111071-IBu	1.93189	0.0125717	17.78	20.04	24.67	2.61	8.23	1.88
SmLINC131906-IBu	1.93024	0.00635526	9.01	7.51	8.7	1.83	1.31	1.69
SmLNCA146216-IBu	1.92896	0.00861002	6.34	2.95	4.7	0.73	0.89	1.1
SmLINC153238-IBu	1.92018	2.22464e-09	51.18	44.5	43.93	9.78	9.12	8.15
SmLNCA137773-IBu	1.91858	3.31182e-08	21.82	9.7	21.57	3.2	3.93	3.22
SmLNCA143184-IBu	1.91297	2.38721e-06	11.46	10.96	10.76	2.97	2.16	1.34
SmLINC130502-IBu	1.91257	0.00751257	8.65	6.52	7.72	2.52	1.09	0.78
SmLNCA136565-IBu	1.91113	0.00132298	5.6	3.66	4.82	1.07	1.03	0.67
SmLINC167231-IBu	1.91005	0.0376583	11.95	14.65	6.29	1.56	3.45	1.91
SmLINC131547-IBu	1.90378	3.19321e-27	1204.33	1246.85	1216.03	294.74	208.19	219.24
SmLINC130667-IBu	1.89865	0.0135586	2.01	1.4	2.21	0.33	0.32	0.46
SmLINC159256-IBu	1.89527	1.96793e-18	217.34	239.23	292.35	43.09	51.08	55.34
SmLINC153158-IBu	1.89299	0.00126712	18	19.02	11.71	4.01	2.79	2.68
SmLINC128224-IBu	1.88918	0.00917512	7.42	9.43	8.26	0.75	2.31	2.22
SmLNCA102534-IBu	1.87336	0.000215882	6.18	3.32	3.88	0.85	1.27	0.58
SmLINC135035-IBu	1.87023	0.00778401	22.59	16.41	17.76	4.02	5.22	2.96
SmLINC155106-IBu	1.86958	0.00253305	3.98	3.18	4.93	0.81	1	0.65
SmLINC133165-IBu	1.86217	0.0295432	2.72	3.16	2.82	0.8	0.34	0.58
SmLINC135016-IBu	1.8574	1.67914e-16	189.8	220.51	165.03	46.93	35.36	35.06
SmLINC152195-IBu	1.85262	0.0367018	5.67	3.65	4	0.72	0.53	1.43
SmLINC102590-IBu	1.85125	0.0016223	17.23	12.33	13.97	3.19	3.92	1.91
SmLINC128276-IBu	1.84804	8.08265e-08	68.82	59.86	84.92	15.4	12.76	15.42
SmLNCS160446-IBu	1.84714	2.33338e-07	11.27	10.61	9.13	2.23	2.62	1.58
SmLINC148675-IBu	1.84383	0.0431544	0.56	1.31	1	0.3	0.13	0.17
SmLNCA174530-IBu	1.84288	5.33795e-09	8.62	5.06	6.32	1.02	1.62	1.51
SmLINC161399-IBu	1.83789	0.000159692	14.18	16.39	19.66	4.76	2.53	2.97
SmLINC166051-IBu	1.8348	8.45109e-08	67.14	78.95	67.37	16.45	16.49	11.44
SmLINC115255-IBu	1.83167	4.11614e-07	35.88	48.06	39.81	8.89	9.44	7.66
SmLNCA105777-IBu	1.82817	2.43136e-07	14.22	8.51	11.91	1.91	2.74	2.66
SmLINC110084-IBu	1.82761	3.64408e-12	25.65	21.74	31.6	6.38	5.87	4.17
SmLINC111066-IBu	1.82399	1.00327e-13	479.63	483.24	388.42	118.27	71.16	91.18
SmLINC123561-IBu	1.82342	3.48233e-12	122.82	138	145.65	31.16	23.26	29.84
SmLNCA104319-IBu	1.82198	0.0124004	1.76	2.8	2.59	0.66	0.3	0.48
SmLNCS104756-IBu	1.81983	0.000323631	35.41	35.89	32.75	9.29	4.32	7.49
SmLNCA149927-IBu	1.80859	0.0179468	2.82	2.78	5.92	1.08	0.84	0.49
SmLNCS146212-IBu	1.80678	1.30717e-06	6.23	3.16	6.57	0.87	1.37	1.15
SmLNCA160328-IBu	1.80204	5.85374e-05	48.83	25.73	27.45	9.51	4.12	7.7
SmLNCA144394-IBu	1.79427	0.00121863	25.43	22.98	54.16	2.75	10.29	9.08
SmLINC106486-IBu	1.7831	0.000162337	10.67	8.73	8.47	1.82	2.13	2.07
SmLINC133169-IBu	1.77553	1.63445e-05	26.37	27.16	31.16	6.37	5.67	6.16
SmLINC168930-IBu	1.77364	0.00191051	36.46	19.17	21.06	7.19	4.3	4.59
SmLNCA170559-IBu	1.77289	0.0191494	20.51	12.75	16.23	4.95	4.82	0.88
SmLINC148793-IBu	1.77246	0.0315116	4.86	3.88	3.09	1.12	0.58	0.83
SmLNCA156346-IBu	1.76377	0.000333511	16.77	20.04	21.85	6.01	3.82	2.73
SmLNCA161900-IBu	1.76313	0.020771	7.52	11.14	9.74	2.48	0.55	2.96
SmLNCA126292-IBu	1.76266	1.2625e-05	19.32	11.38	12.92	3.66	3.25	2.56
SmLINC149859-IBu	1.76172	0.00182043	8.66	6.24	9.17	1.26	1.81	2.22
SmLNCA111194-IBu	1.76069	0.00234676	48.37	45.18	41.57	14.56	5.67	8.58
SmLINC118854-IBu	1.75848	1.13069e-10	107.49	95.29	125.66	21.99	24.68	25.39
SmLINC100908-IBu	1.75726	0.0199932	2.08	2.17	3.06	0.42	0.67	0.54
SmLNCA170440-IBu	1.74908	0.0302633	3.1	2.14	2.1	0.79	0.47	0.33
SmLINC121861-IBu	1.74606	0.00371441	7.52	4.2	6.67	1.31	1.71	1.03
SmLNCS130709-IBu	1.73276	0.000526853	1.99	1.01	1.93	0.32	0.45	0.33
SmLNCA156976-IBu	1.73117	1.40566e-07	6.6	4.19	4.68	1.15	1.03	1.24
SmLINC159325-IBu	1.72472	0.0182381	137.6	48.9	314.99	52.13	37.52	20.78
SmLINC123562-IBu	1.72296	9.33298e-06	39.07	48.41	54.69	10.18	11.3	10.5
SmLINC159257-IBu	1.722	4.15145e-07	84.65	61.17	99.4	15.23	18.86	21.2
SmLNCA100430-IBu	1.71711	3.054e-05	4.03	4.98	5.36	0.88	1.29	1.1
SmLINC143874-IBu	1.70545	0.0373775	10.78	8.07	6.11	3.31	1.16	0.98
SmLINC108849-IBu	1.70365	0.000210853	40.03	52.28	63.58	6.91	18.28	10.85
SmLINC137596-IBu	1.70051	1.50638e-11	92.94	75.22	88.29	15.61	19.54	23.29
SmLINC155104-IBu	1.70023	0.00210054	4.9	3.35	5.01	1.42	0.77	0.76
SmLINC157460-IBu	1.698	5.98216e-12	111.97	122.78	118.83	23.77	27.11	30.05
SmLINC146519-IBu	1.69793	0.000602336	42.91	32.62	32.99	6.54	6.64	11.63
SmLINC159147-IBu	1.69717	0.000298508	25.4	25.79	33.2	7.62	5.62	5.8
SmLINC146110-IBu	1.69338	0.0434766	2.69	4.45	2.89	0.87	0.96	0.55
SmLINC109488-IBu	1.69305	7.55933e-13	139.11	149.93	142.06	36.58	37.26	25.22
SmLINC133211-IBu	1.68277	3.8694e-09	54.45	62.6	62.72	17.87	12.38	10.91
SmLINC125031-IBu	1.68219	0.00338075	5.3	2.03	2.43	0.51	1.08	0.68
SmLNCS104755-IBu	1.68033	2.82112e-13	120.14	122.88	120.79	27.7	26.32	29.78
SmLNCA110726-IBu	1.67937	0.00304149	10.41	8.21	7.8	2.94	2.01	1.06
SmLNCA134762-IBu	1.67863	0.00293757	6.68	4.77	10.29	1.04	2.22	1.82
SmLNCA163321-IBu	1.67701	0.00680994	28.61	21.82	39.69	6.72	2.54	11.21
SmLINC136333-IBu	1.67546	0.00690551	8.79	8.44	6.82	1.88	1.96	1.79
SmLNCA119823-IBu	1.66226	0.0408425	1.14	0.54	1.02	0.23	0.24	0.15
SmLINC165185-IBu	1.65785	1.68948e-17	20.47	17.52	20.25	4.72	4.17	4.69
SmLNCA153661-IBu	1.6566	4.40723e-10	34.78	20.27	20.02	6.17	6.54	4.87
SmLNCA152628-IBu	1.65418	0.00133331	12.42	11.37	9.73	3.24	2.49	2.24
SmLINC172879-IBu	1.64859	1.14011e-05	23.23	21.48	17.98	5.31	5.92	3.62
SmLINC177279-IBu	1.64771	0.048005	5.56	4.32	2.29	1.26	0.87	0.71
SmLINC158089-IBu	1.63061	0.037215	20.52	28.45	18.98	2.51	9.8	4.56
SmLINC137467-IBu	1.62812	0.000964239	33.76	31.57	34.63	10.09	5.36	8.02
SmLINC111070-IBu	1.62074	0.0107831	6.23	8.47	9.37	1.43	2.11	2.45
SmLINC112476-IBu	1.61729	0.0187229	15.2	14.7	22.79	3.17	2.43	6.98
SmLINC147164-IBu	1.60993	0.000267401	40.87	22.8	49.69	9.77	12.17	5.57
SmLNCA151883-IBu	1.60403	0.0209967	19.2	7.81	27.93	2.6	6.71	4.35
SmLINC143590-IBu	1.59992	1.0046e-07	97.83	86.44	97.13	26.31	16.3	25.3
SmLINC151825-IBu	1.59825	1.79168e-26	1154.26	1197.46	1191.33	336.96	282.95	244.96
SmLINC123030-IBu	1.59624	0.00131648	5.45	4.14	4.53	1.54	0.91	0.95
SmLNCA107646-IBu	1.59322	0.00270327	2.01	3.19	1.71	0.49	0.35	0.85
SmLINC143363-IBu	1.59195	9.63583e-08	14.39	11.82	13.95	3.39	3.56	2.91
SmLINC155410-IBu	1.59138	2.90651e-06	82.83	93.01	128.04	21.76	32.1	21.42
SmLINC166052-IBu	1.59075	0.00973064	22.92	17.39	31.28	7.67	4.33	5.1
SmLNCA135010-IBu	1.58167	0.00424254	4.23	2.98	4.31	1.3	0.92	0.59
SmLINC163644-IBu	1.58118	0.0287764	5.55	3.92	4.67	1.4	1.11	0.92
SmLINC149999-IBu	1.57248	3.24405e-05	64.9	65.62	49.72	13.38	21.89	10.05
SmLNCA141163-IBu	1.5721	0.0139513	4.23	4.82	2.92	1.09	0.55	1.29
SmLINC167865-IBu	1.5697	0.000134026	91.53	93.6	65.08	25.66	20.85	15.81
SmLINC174853-IBu	1.56917	0.0263649	24.82	14.75	10.05	4.49	4.44	3.44
SmLNCA155340-IBu	1.56642	0.0397789	3.2	2.15	2.25	0.76	0.41	0.7
SmLINC142023-IBu	1.56101	0.0124705	13.37	13.91	20.37	3.98	2.07	5.81
SmLINC163642-IBu	1.55611	6.52982e-07	28.52	37.48	39.7	10.86	7.89	7.68
SmLNCA169319-IBu	1.55459	0.0163566	5.18	5.41	6.01	1.37	1.01	1.75
SmLINC107930-IBu	1.54883	0.0261439	6.47	7.33	3.63	1.7	1.27	1.41
SmLINC140599-IBu	1.53902	0.0225561	17.11	12.72	16.35	4.91	2.98	3.67
SmLNCA156283-IBu	1.53578	0.0094347	26.91	15.32	18.85	7.12	5.68	2.86
SmLINC112705-IBu	1.53326	0.00214592	17.83	38.23	41.1	8.41	7.76	8.7
SmLINC160005-IBu	1.52745	1.17984e-05	61.8	72.04	79.28	23.87	17.16	13.62
SmLNCS156910-IBu	1.52549	0.0155521	6.94	7.93	4.78	2.27	1.79	0.98
SmLINC137757-IBu	1.5246	3.85615e-05	6.66	5.54	7.77	1.66	1.62	1.86
SmLINC119800-IBu	1.52306	0.0190029	9.92	8.47	12.18	2.03	3.54	2.52
SmLINC122938-IBu	1.52216	1.13182e-13	63.68	76.95	67.65	15.51	19.38	19.05
SmLNCA163427-IBu	1.515	6.56601e-05	2.66	2.29	3.61	0.52	1.04	0.69
SmLINC107118-IBu	1.50766	0.00472556	19.27	30.64	40.97	10.73	6.12	6.68
SmLINC129514-IBu	1.50557	1.15242e-06	104.59	59.45	76.16	23.08	23.14	16.18
SmLNCA104410-IBu	1.50409	0.00228447	2.17	0.86	2.13	0.47	0.53	0.33
SmLNCA132890-IBu	1.50242	0.00140586	23.83	12.58	11.95	5.52	3.26	3.69
SmLINC111052-IBu	1.50055	3.41996e-10	231.51	232.89	239.13	51.54	84.33	50.18
SmLNCA121564-IBu	1.4968	0.00101268	3.1	2	4.11	0.52	0.93	0.99
SmLINC174737-IBu	1.49461	6.38123e-10	102.82	78.7	74.92	23.72	24.29	19.35
SmLINC162994-IBu	1.49414	1.46352e-07	31.49	22.41	24.52	6.54	8.23	5.86
SmLNCA139628-IBu	1.4872	0.0104088	6.52	4.87	6.28	1.71	1.48	1.44
SmLINC117473-IBu	1.48224	0.000623479	44.98	57.86	29.49	15.33	8.36	11.24
SmLINC159732-IBu	1.48204	8.64804e-07	50.67	70.09	59.04	13.71	18.66	15.55
SmLNCA155105-IBu	1.48025	0.0338519	2.4	1.66	3.65	0.44	1.1	0.56
SmLINC166534-IBu	1.47961	1.57412e-17	311.69	306.74	271.49	89.7	65.84	79.71
SmLINC156349-IBu	1.47899	5.93995e-09	16.05	14.08	16.82	4.42	3.8	4.16
SmLNCA107436-IBu	1.47771	8.17881e-05	16.12	18.83	17.16	4.1	4.09	5.72
SmLINC168928-IBu	1.47725	0.000169489	23.06	22.53	17.25	5.37	4.61	6.63
SmLINC149998-IBu	1.47637	6.8997e-10	60.18	63.72	64.95	18.3	16.18	15.57
SmLINC163608-IBu	1.47242	0.0186196	26.73	17.84	41.26	7.34	8.09	7.03
SmLINC137916-IBu	1.47101	0.0100736	29.17	17.42	20.56	8.47	5.37	3.85
SmLINC107931-IBu	1.4584	0.00211854	2.59	1.47	2.03	0.41	0.72	0.53
SmLNCA124766-IBu	1.45634	0.000340369	2.76	1.43	2.38	0.49	0.72	0.56
SmLNCS158069-IBu	1.45142	1.38547e-08	58.12	50.54	49.91	13.36	13.75	15.69
SmLINC167837-IBu	1.45124	0.0168113	4.17	4.05	3.38	0.86	1.13	1.23
SmLINC117978-IBu	1.44199	3.13397e-06	68.64	70.66	68.63	18.75	25.2	13.07
SmLNCA156366-IBu	1.43513	0.0116262	4.17	2.66	4.94	0.48	1.54	1.24
SmLINC167836-IBu	1.43025	0.0191713	10.25	7.85	15.47	4.39	1.64	2.94
SmLINC170539-IBu	1.42866	0.0253231	2.8	3.21	3.46	1.11	1.08	0.43
SmLNCA101686-IBu	1.42845	0.00130229	1.87	2.01	1.89	0.41	0.78	0.42
SmLINC117008-IBu	1.4283	0.00313007	52.89	64.49	43.65	20.39	11.62	11.93
SmLINC115520-IBu	1.42823	0.00621428	39.97	34.39	20.05	11.57	8.07	5.92
SmLINC111067-IBu	1.42788	2.16848e-08	700.33	644	594.11	243.12	140.96	145.38
SmLINC150789-IBu	1.42616	0.00336851	13.33	18.7	15.97	5.59	3.79	3.72
SmLNCA136532-IBu	1.42599	5.69965e-24	24.85	24.21	24.23	6.06	6.81	7.36
SmLINC131336-IBu	1.4209	1.69592e-09	27.52	20.92	23.7	5.4	8.78	5.93
SmLNCA109741-IBu	1.41811	5.33757e-53	3644.89	3766.95	4224.68	1074.53	1130.52	1021.11
SmLINC158969-IBu	1.41464	0.0023414	22.51	15.59	16.49	6.56	5.77	2.78
SmLNCA120369-IBu	1.41184	0.0112543	1.06	1.01	2.05	0.34	0.35	0.46
SmLNCA136035-IBu	1.41038	0.0301109	12.49	6.14	6.93	3.11	2.14	1.74
SmLINC177014-IBu	1.40939	0.00400533	8.12	4.32	5.64	2.03	1.86	1.09
SmLNCA156769-IBu	1.4092	0.00468211	10.34	4.52	11.55	1.96	4.07	1.35
SmLINC158781-IBu	1.40714	0.0451939	5.06	4.63	6.85	1.53	1.69	1.61
SmLNCA173200-IBu	1.40572	0.0186176	0.81	0.98	0.68	0.28	0.17	0.24
SmLNCS105463-IBu	1.4026	0.0232786	3.54	3.95	4.03	1.26	0.67	1.17
SmLINC155411-IBu	1.39531	0.0109967	25.34	36.58	56.52	13.29	10.49	9.36
SmLNCA116548-IBu	1.38918	0.00322324	3.47	3.11	4.69	1.07	1.32	0.82
SmLINC178566-IBu	1.38458	0.000732635	4.48	3.55	3.99	1.21	1.13	1.03
SmLNCA121871-IBu	1.3788	0.0259489	10.83	10.34	7.64	4.24	1.53	2.34
SmLINC150454-IBu	1.37843	2.52107e-08	178.83	125.38	163.44	35.94	45.55	51.97
SmLINC108798-IBu	1.37536	3.24794e-05	43.53	58.39	48.15	17.1	12.19	13.21
SmLINC130991-IBu	1.3632	0.0240035	14.15	6.38	14.74	3.05	4.24	2.9
SmLNCA148721-IBu	1.36181	0.000359359	79.53	70.03	58.85	29.4	12.63	17.2
SmLINC155352-IBu	1.35491	0.00351704	44.56	27.4	26.19	13.89	8.07	6.19
SmLNCA176696-IBu	1.35338	0.0102014	10.03	8.22	10.41	2.79	3.6	2.07
SmLINC120658-IBu	1.34409	0.0213853	17.29	16.88	8.81	4.48	4.25	3.62
SmLINC100246-IBu	1.34248	0.000624345	34.63	45.2	68.18	13.7	16.38	13.19
SmLINC102735-IBu	1.34236	2.11004e-07	25.81	24.72	23.55	6.56	7.82	7.19
SmLINC102972-IBu	1.34007	8.68743e-13	349.43	352.62	297	113.97	88.05	89.24
SmLNCA113886-IBu	1.33605	0.0243545	1.82	1.52	1.79	0.29	0.82	0.43
SmLNCA145014-IBu	1.33384	0.0103542	3.4	1.36	2.71	0.51	0.9	0.8
SmLINC167844-IBu	1.33195	4.10065e-09	84.95	105.25	102.41	25.22	34.25	27.11
SmLINC170529-IBu	1.32691	0.0285623	5.32	3.19	4.76	0.87	1.92	1.25
SmLINC154295-IBu	1.31515	0.0394639	13.36	7.29	6.36	3.38	2.86	1.75
SmLNCA146271-IBu	1.31283	0.0303761	3.36	3.71	4.27	1.51	0.96	0.9
SmLINC147165-IBu	1.31191	0.00198643	112.59	49.84	123.71	27.48	38.34	19.27
SmLINC152575-IBu	1.31116	2.06293e-05	70.37	99.02	90.22	26.37	25.67	25.51
SmLINC141491-IBu	1.3109	5.68612e-07	70.62	79.56	57.75	22.87	18.52	20.33
SmLINC146420-IBu	1.30973	0.0342895	3.09	1.73	3.45	0.97	1.03	0.48
SmLINC100451-IBu	1.30254	0.025188	8.1	11.62	13.24	2.91	4.69	2.44
SmLINC159359-IBu	1.30227	6.45716e-05	64.54	54.46	61.9	21.58	17.62	14.78
SmLINC106485-IBu	1.29556	1.27005e-37	402.49	404.47	402.63	120.97	115.15	128.16
SmLINC166845-IBu	1.28252	3.20593e-11	131.16	119.66	138.13	46.79	37.11	33.89
SmLINC106666-IBu	1.27098	1.45042e-13	170.55	136.6	132.47	44.77	44.25	45.62
SmLINC178784-IBu	1.26567	1.63468e-06	29.64	32.58	28.02	10.46	9.61	7.7
SmLINC154873-IBu	1.26161	0.0471123	12.43	12.36	15.49	3.62	4.53	4.32
SmLNCA163315-IBu	1.25909	0.0289236	1.94	1.78	4.14	0.77	0.87	0.8
SmLNCA174867-IBu	1.24865	0.0103542	11.07	14.83	7.37	3.84	3.83	2.77
SmLNCA122540-IBu	1.23334	2.38954e-17	39.29	35.78	38.03	10.76	13.53	11.49
SmLINC106766-IBu	1.2321	0.000164541	45.45	45.13	43.22	18.04	11.88	11.91
SmLINC137413-IBu	1.22979	0.00465188	31.3	40.19	30.51	12.47	10.89	8.94
SmLINC119798-IBu	1.21797	0.000118499	67.39	68.46	50.81	23.65	17.68	17.53
SmLINC161512-IBu	1.21479	0.000158815	39.15	42.13	50.23	14.06	13.27	14.59
SmLINC178546-IBu	1.20914	0.00592424	32.79	35.23	24.93	12.93	6.09	10.4
SmLINC129853-IBu	1.2076	0.0356781	2.93	1.54	2.69	0.93	0.8	0.55
SmLNCA121566-IBu	1.20671	0.0212606	2.91	3.04	4.24	0.99	1.1	1.2
SmLINC128226-IBu	1.2059	0.00641031	6.02	6.89	11.02	1.65	2.62	3.45
SmLNCA157348-IBu	1.20383	0.000160198	28.53	20.46	30.59	9.68	7.07	8.55
SmLNCA154183-IBu	1.20221	9.48737e-11	9.39	8.64	8.35	2.65	3.34	2.53
SmLNCA156613-IBu	1.19406	0.0220046	10.77	6.25	12.19	2.61	4.16	2.82
SmLNCA104025-IBu	1.18841	8.33857e-14	100.3	86.74	80.69	32.69	26.52	27.43
SmLINC100188-IBu	1.18618	0.0235944	14.89	13.16	12.05	4.37	3.36	5.13
SmLNCA108180-IBu	1.18282	0.00554098	25.52	19.87	17.25	9.45	5.28	5.37
SmLNCA123949-IBu	1.18206	0.00836069	6.38	3.01	5.04	1.71	1.74	1.25
SmLNCA176695-IBu	1.17828	5.74371e-06	14.69	10.62	14.15	3.96	5.41	3.61
SmLINC111053-IBu	1.17779	2.64803e-11	277.31	313.33	303.56	87.64	120.67	86.41
SmLINC178599-IBu	1.17481	0.00118134	42.46	46.59	42.32	14.48	18.9	10.27
SmLINC118710-IBu	1.17337	5.99294e-05	89.37	102.03	93.13	28.97	33.3	31.33
SmLNCS159394-IBu	1.16184	0.0457566	19.29	23.48	25.48	8.26	4.15	9.99
SmLNCA158380-IBu	1.16091	0.0223485	28.89	26.75	27.98	10	5.97	11.33
SmLINC159360-IBu	1.15746	0.0403463	15.95	18.36	22.26	5.81	7.58	5.52
SmLINC112153-IBu	1.15428	0.045644	8.32	7.37	10.82	4.31	2.79	1.71
SmLINC118858-IBu	1.15396	0.0054013	14.16	19.26	17.08	4.66	5.83	6.47
SmLNCA134860-IBu	1.15325	0.00111136	4.63	2.72	4.73	1.24	1.63	1.17
SmLNCA119652-IBu	1.14537	0.00665718	13.12	10.75	16.65	3.6	4.77	5.28
SmLINC177081-IBu	1.14328	0.00390691	24.63	31.14	19.58	8.58	9.81	7.08
SmLNCA113762-IBu	1.14293	0.0263635	16.41	23.24	16.43	7.04	4.18	7.55
SmLINC107621-IBu	1.14272	1.02468e-07	63.23	54.28	48.68	19.64	21.13	15.07
SmLINC159549-IBu	1.14247	0.0117245	10.24	6.99	5.6	2.78	2.26	2.57
SmLINC127680-IBu	1.14166	0.00134815	69.69	89.01	71.28	24.48	19.49	33
SmLINC161393-IBu	1.13745	0.00203647	64.96	80.78	80.59	32.53	27.81	15.77
SmLINC112559-IBu	1.1353	1.89001e-06	179.9	191.92	248.95	58.67	82.28	69.04
SmLNCA141912-IBu	1.13265	0.00692412	6.45	4.05	4.47	2.17	1.42	1.4
SmLINC178785-IBu	1.13167	0.000747452	30.33	21.11	23.77	10	6.47	8.63
SmLINC165219-IBu	1.13147	0.00155754	63.7	62.64	72.42	26.14	25.48	15.48
SmLINC117979-IBu	1.1264	0.00109918	28.46	27.86	30.81	9.53	11.01	9.18
SmLNCA126328-IBu	1.12626	3.36124e-31	69.54	65.96	65.2	22.44	22.65	22.91
SmLNCA132498-IBu	1.11925	0.00465188	12.44	12.79	9.02	4.75	2.83	3.98
SmLINC158131-IBu	1.11581	0.00587953	46.04	53.93	56.65	22.15	12.58	18.38
SmLNCA104053-IBu	1.1135	0.0291171	2.7	1.91	2.37	0.61	1.24	0.6
SmLINC143105-IBu	1.10491	0.0122874	10.05	10.73	12.26	4.03	3.78	3.53
SmLINC107624-IBu	1.10341	0.00242952	43.12	25.05	27.08	11.06	12.31	9.46
SmLINC131550-IBu	1.09899	0.0282112	30.56	36.99	42.45	15.95	16.16	6.03
SmLINC118508-IBu	1.09479	0.0289236	22.6	38.01	31.02	11.9	9.18	10.22
SmLINC102587-IBu	1.07979	1.3846e-05	106.84	80.84	81.27	36	28.78	29.08
SmLNCA114876-IBu	1.07797	0.000140477	114.86	57.22	92.05	24.53	31.35	36.44
SmLINC175320-IBu	1.07014	0.0410842	23.11	46.97	24.99	9.21	10.39	14.16
SmLINC124767-IBu	1.0692	0.0318843	5.4	2.32	2.48	1.23	1.41	0.94
SmLINC118507-IBu	1.0679	7.94489e-09	147.97	141.8	154.4	53.05	55.17	48.95
SmLINC172923-IBu	1.0556	0.0270694	35.39	42.1	40.12	13.27	14.87	13.8
SmLNCA148279-IBu	1.05431	1.43905e-11	21.32	18.23	18.14	6.71	6.72	7.09
SmLINC151475-IBu	1.05423	0.00106905	70.36	69.73	60.07	29.81	17.29	23.47
SmLNCA163934-IBu	1.04888	0.0290712	3.7	3.33	3.26	1.04	1.38	1.28
SmLINC159220-IBu	1.04588	0.0279261	29.72	32.66	46	16.23	10.99	11.47
SmLINC127679-IBu	1.04509	1.33948e-09	196.97	198.79	231.81	74.12	82.52	69.14
SmLNCA122959-IBu	1.04331	0.0213976	7.07	4.09	13.04	2.34	3.57	2.77
SmLINC157441-IBu	1.03918	5.55607e-07	31.11	31.21	34.17	12.46	12.1	10.15
SmLINC102988-IBu	1.03149	0.00164923	114.59	92.75	88.15	45.45	32.62	28.39
SmLINC135029-IBu	1.02884	7.20922e-05	21.64	20.22	19.2	7.66	7.57	6.98
SmLNCA109170-IBu	1.02429	0.00365288	49.78	44.34	36.56	19.74	17.62	10.1
SmLINC166251-IBu	1.02415	4.1463e-05	163.94	123.18	142.21	64.95	39.39	50.57
SmLINC147754-IBu	1.02275	9.13651e-08	61.71	61.28	66.35	24.55	23.35	20.92
SmLNCA148725-IBu	1.02021	0.0478132	13.16	8.05	8.08	3.49	3.13	4.13
SmLINC137508-IBu	1.01164	0.0301109	16.61	12.93	20.79	6.2	7.06	5.15
SmLNCA121262-IBu	1.0061	0.00592424	6.63	6.05	4.9	1.9	2.99	1.66
SmLNCA123146-IBu	1.00516	0.000766436	5.66	5.64	4.78	1.88	2.7	1.39
SmLINC150456-IBu	1.00453	0.00144138	470.53	422.66	417.64	231.85	141.89	106.64
SmLINC159372-IBu	1.00296	4.01394e-06	120.97	129.75	116.17	43.67	52.07	40.2
SmLINC177431-IBu	0.998294	0.00807908	52.33	67.73	67.6	28.16	16.71	24.07
SmLINC172922-IBu	0.995001	0.0187796	55.58	54.42	47.37	22.85	18.67	16.36
SmLNCA133378-IBu	0.987751	0.0276944	2.09	1.05	1.97	0.46	0.78	0.66
SmLINC129894-IBu	0.979993	0.0123406	52.45	42.63	41.53	23.04	10.24	17.42
SmLNCA160795-IBu	0.979823	0.00494402	3.57	4.91	4	1.65	1.69	1.35
SmLINC145829-IBu	0.979761	0.00385817	73.02	83.01	51.3	25.05	25.71	27.39
SmLNCA160379-IBu	0.977897	7.6369e-06	93.63	117.38	99.55	43.5	38.11	35.13
SmLNCA127563-IBu	0.976707	0.0449254	4.95	6.58	4.47	2.16	2.01	1.89
SmLINC106400-IBu	0.975347	2.9474e-11	790.58	813.22	662.24	304.15	275.13	273.75
SmLINC137412-IBu	0.969826	9.07719e-05	101.56	119.32	111.83	41.13	49.34	35.87
SmLNCA148723-IBu	0.965394	0.000976956	54.45	47.72	32.33	18.07	18.3	14.73
SmLNCA113125-IBu	0.964895	0.00833225	2.66	2.9	3.34	0.97	1.5	0.95
SmLNCA176359-IBu	0.962478	0.00329097	9.49	6.69	10.23	2.95	3.95	3.18
SmLINC178786-IBu	0.962223	0.0153425	14.86	13.52	12.24	6.74	4.19	4.31
SmLNCA175909-IBu	0.952703	0.0337381	4.46	4.73	4.38	1.94	1.47	1.74
SmLINC166552-IBu	0.947381	0.00582959	21.56	21.35	14.85	8.77	7.01	6.29
SmLINC127585-IBu	0.945562	0.000197293	100.07	117.24	116.14	36.18	52.08	41.12
SmLINC108799-IBu	0.94421	0.015088	36.79	40.2	35.24	18.74	12.4	11.74
SmLINC173018-IBu	0.941165	0.00463336	44.45	26.33	36.61	12.73	18.52	10.26
SmLNCA141910-IBu	0.933779	0.0242767	1.13	1.06	1.69	0.5	0.5	0.5
SmLINC117612-IBu	0.924611	0.00136353	13.35	11.7	10.25	3.8	5.4	4.73
SmLNCA153169-IBu	0.923386	0.0216726	16.53	9.4	17.02	4.36	7.97	4.54
SmLNCA136430-IBu	0.922846	1.29663e-05	8.2	7.87	6.43	2.95	2.9	2.95
SmLINC136820-IBu	0.922246	0.0476963	54.68	57.06	33.49	19.36	18.74	18.49
SmLINC164111-IBu	0.920619	2.24326e-09	143.27	141.85	140.6	61.39	52.04	52.39
SmLINC159218-IBu	0.916936	2.84346e-05	199.46	206.31	263.04	95.18	91.27	75.47
SmLINC123493-IBu	0.912647	0.00453029	148.63	128.82	163.38	58.22	75.93	39.88
SmLNCA107443-IBu	0.905469	0.0260768	10.52	10.34	10.47	4.06	4.64	3.6
SmLNCA154312-IBu	0.902314	0.0316708	1.49	0.86	1.35	0.44	0.62	0.43
SmLINC165217-IBu	0.901098	1.2625e-05	108.67	100.57	114.58	42.68	44.73	40.76
SmLINC102989-IBu	0.900209	0.0438796	60.1	81.46	39.47	26.14	20.33	25.19
SmLINC112560-IBu	0.898125	0.00261191	73.91	78.32	70.5	33.21	27.2	27.73
SmLINC111065-IBu	0.897943	0.000602601	99.38	94.9	90.57	46.76	34.71	31.26
SmLINC162065-IBu	0.896585	0.00704698	17.9	19.34	16.42	7.76	7.65	5.95
SmLINC115518-IBu	0.890589	3.70551e-05	99.71	88.74	84.39	41.01	35.24	32.28
SmLNCA117058-IBu	0.884515	4.32116e-06	55.21	44.14	49.11	16.97	19.08	23.43
SmLNCA177210-IBu	0.881882	7.04416e-14	302.76	257.63	247.48	105.88	114.03	104.8
SmLINC148988-IBu	0.881381	0.0197996	41.78	66.48	66.55	22.75	19.96	27.65
SmLINC112473-IBu	0.881216	0.00256502	90.47	92.71	96.7	45.34	37.99	28.63
SmLNCA129797-IBu	0.877681	6.14347e-05	4.13	3.68	4.38	1.37	1.79	1.77
SmLINC129509-IBu	0.870678	0.00177821	44.36	51.91	53.74	22.16	19.18	19.14
SmLINC126453-IBu	0.870258	0.000976538	42.8	52.11	47.75	19.1	16.66	21.71
SmLNCA161071-IBu	0.86887	0.0162816	17.5	8.12	18.6	6.19	5.32	6.25
SmLINC113131-IBu	0.867586	0.00704698	61.35	82.53	69.16	23.72	33.84	29.62
SmLINC156933-IBu	0.860441	0.00364563	138.19	163.31	175.35	51.41	57.31	85.64
SmLINC118928-IBu	0.850941	1.73245e-06	162.62	167.52	160.79	65.68	75.78	60.82
SmLINC159224-IBu	0.850818	0.000391139	126.54	127.43	178.12	53.71	71.61	52.81
SmLINC159479-IBu	0.848455	0.00602859	29.25	23.39	28.65	12.59	9.95	10.54
SmLINC133256-IBu	0.848091	6.62717e-05	173.06	163.19	157.22	78.74	66.25	57.16
SmLINC127030-IBu	0.841958	0.0393543	7.53	8.11	10.6	3.81	3.74	3.32
SmLINC121675-IBu	0.83625	0.00180688	74.41	85.25	82.09	32.52	28.6	38.79
SmLINC135065-IBu	0.836158	0.00514809	61.12	78.31	77.17	30.8	26.67	31.81
SmLINC166689-IBu	0.835885	0.0391213	14	13.7	12.89	5.29	7.42	4.3
SmLINC170164-IBu	0.834923	0.00199078	46.63	51.05	48.82	20.85	22.58	17.57
SmLINC178624-IBu	0.832453	0.0154622	24.84	28.63	28.55	9.24	14.25	10.96
SmLNCA128889-IBu	0.816424	3.00955e-06	13.91	12.3	16.22	5.61	6.07	6.16
SmLNCA118563-IBu	0.804746	0.000670654	18.45	15.14	20.44	6.81	8.88	7.32
SmLINC177598-IBu	0.804265	0.0172723	68.12	47.92	75.41	27.62	26.91	26.83
SmLINC143168-IBu	0.80395	0.0460895	16.29	13.36	17.73	8.48	5.9	5.55
SmLNCA155388-IBu	0.803392	0.0146424	2.6	1.87	2.75	1.03	1.18	0.86
SmLINC137600-IBu	0.8008	0.0114004	78.91	93.62	70.83	38.21	39.62	25.81
SmLINC129512-IBu	0.799147	0.000165251	111.57	136.44	120.26	57.5	44.16	54.52
SmLINC159261-IBu	0.796134	0.000664632	112.95	108.97	121.75	50.89	50.86	44.81
SmLINC175576-IBu	0.79481	0.00545077	43.3	40.32	46.06	17.21	18.38	19.74
SmLNCA105443-IBu	0.789886	0.00496506	5.44	5.5	5.9	2.34	2.8	2.13
SmLNCA103435-IBu	0.776892	0.0142417	11.27	7.34	9.25	3.78	4.47	3.79
SmLINC106902-IBu	0.766003	0.00172953	475.32	449.92	342.78	217.11	160.31	172.52
SmLINC147182-IBu	0.758568	0.0157893	83.99	99.8	127.09	46.3	41.21	47.7
SmLINC164678-IBu	0.75832	0.00106905	87.85	100.24	100.74	41.86	44.12	40.58
SmLNCA104465-IBu	0.749779	0.000690532	2.8	1.93	2.7	1.05	1.22	1
SmLINC177432-IBu	0.74717	0.0433513	33.74	36.9	45.2	22.19	15.42	13.21
SmLNCA125615-IBu	0.746928	0.000443726	13.05	11.7	12.86	5.74	5.02	5.78
SmLINC159473-IBu	0.739809	0.0114161	73.43	85.06	63.84	37.37	34.94	26.38
SmLINC117472-IBu	0.736925	0.0150004	45.53	52.47	46.63	15.52	26.5	22.79
SmLINC118927-IBu	0.730634	0.0100703	62.95	77.36	72.95	28.28	31.9	35.36
SmLNCA117803-IBu	0.730535	0.000432951	20.82	17.82	22.78	7.9	11.29	8.38
SmLINC158129-IBu	0.721772	0.000679017	152.45	160.05	162.15	70.25	83.42	60.25
SmLINC126393-IBu	0.72076	0.0286116	102.04	90.82	138.3	59.76	47.38	40.51
SmLINC127611-IBu	0.720344	0.0192696	3.2	2.55	3.38	1.58	1.36	1.14
SmLINC107192-IBu	0.720213	3.34806e-05	34.33	35.84	38.44	17.43	14.81	16.42
SmLINC131974-IBu	0.718902	0.00069663	217.99	128.28	171.41	76.87	86.32	69.03
SmLINC147178-IBu	0.708972	0.000304598	199.83	206.52	234.87	101.26	88.84	98.92
SmLNCA177347-IBu	0.706204	4.98032e-06	274.24	238.75	238.52	118.01	124.47	98.87
SmLNCA145706-IBu	0.703927	0.0364939	4.42	4.71	4.67	1.97	1.94	2.35
SmLINC137257-IBu	0.703694	0.0102901	26.04	28.29	31.25	11.6	13.56	13.89
SmLINC131999-IBu	0.699856	0.0274929	97.4	65.91	75.42	44.14	32.59	31.22
SmLINC121378-IBu	0.699853	4.1041e-05	22.09	18.15	21.35	8.3	9.69	10.15
SmLNCA120919-IBu	0.697997	0.0372809	9.29	6.19	8.59	2.6	3.78	4.6
SmLINC160003-IBu	0.693792	0.00386227	96.66	90.3	80.97	46.42	37.45	38.22
SmLNCA128567-IBu	0.689837	0.0416065	4.48	3.03	4.95	1.84	1.98	1.89
SmLNCA150802-IBu	0.688354	0.0200554	20.91	15.17	16.08	6.78	7.78	9.41
SmLINC138105-IBu	0.681152	0.0179341	30.16	25.05	33.2	14.05	13.51	13.25
SmLINC100002121	0.672625	5.08668e-09	879.11	897.19	913.6	446.9	396.5	403.89
SmLINC003147-IBu	0.659435	0.0467896	26.67	33.54	32.04	12.16	17.72	13.66
SmLINC133452-IBu	0.653575	0.000750036	86.73	81.32	76.01	42.34	35.09	36.88
SmLINC129289-IBu	0.650169	0.0094964	17.6	16	13.13	6.37	7.72	8.02
SmLINC133371-IBu	0.631553	4.5798e-07	1455.33	1652.41	1798.06	803.17	797.06	745.31
SmLNCA129939-IBu	0.618004	0.00359873	51.12	57.16	59.41	26.64	26.16	27.98
SmLNCA135225-IBu	0.617034	0.0158851	6.82	4.98	6.79	2.92	3.18	2.88
SmLNCA161880-IBu	0.613555	0.0417326	1.84	1.28	1.78	0.7	0.91	0.77
SmLINC005909-IBu	0.604355	0.0225603	23.06	17.52	21.44	10.82	12.08	7.31
SmLNCA105856-IBu	0.597515	0.00183475	436.98	550.87	609.79	287.71	238.27	254.66
SmLINC109487-IBu	0.592385	0.0125811	85.59	73.23	70.17	37.09	34.11	40.83
SmLINC122520-IBu	-0.58621	0.00560091	68.52	57.28	72.28	74.79	64.53	79.93
SmLNCA176316-IBu	-0.586639	0.00936428	128.01	141.82	200.97	179.51	200.23	143.92
SmLINC147034-IBu	-0.591591	0.00344515	27.85	30.65	27.29	26.77	31.96	37.14
SmLNCA142258-IBu	-0.600428	0.0101132	51.37	57.99	49.93	64.47	58.9	54.94
SmLNCA146854-IBu	-0.608607	5.50448e-05	74.86	73.81	63.85	80.68	84.13	75.36
SmLNCA109328-IBu	-0.609195	0.0408141	4.82	3.59	5.59	4.85	5.71	5.26
SmLNCA166151-IBu	-0.618327	0.0432849	2.16	2.2	2.8	2.16	3.17	2.86
SmLNCA104229-IBu	-0.633023	0.00174029	14.99	12.23	13.71	15.64	15.94	15.32
SmLNCA156191-IBu	-0.643679	0.00463189	2.85	2.69	2.74	3.11	3.37	3.1
SmLNCA130564-IBu	-0.695582	0.0410503	1.79	1.55	2.98	2.11	2.86	2.62
SmLNCA157683-IBu	-0.701881	2.05826e-09	227.5	213.73	190.55	258.78	249.53	252
SmLINC129911-IBu	-0.702984	0.0160826	22.2	33.64	25.2	33.89	30.12	33.72
SmLINC140393-IBu	-0.703064	0.0472665	0.99	1.07	1.14	1.39	1.32	1.13
SmLNCA101377-IBu	-0.706343	0.00701153	3.36	3.18	4.21	3.4	5.39	4.29
SmLNCA128268-IBu	-0.70734	0.01296	2.66	2.94	3.04	3.43	3.43	3.55
SmLNCS117439-IBu	-0.712887	0.00291144	30.93	30.44	36.37	45.35	37.53	35.44
SmLINC143822-IBu	-0.716849	0.0195102	17.91	18.86	14.76	21.62	16.59	24.27
SmLINC101558-IBu	-0.729441	0.0234294	12.65	10.48	10.75	15.17	12.4	13.76
SmLNCA129261-IBu	-0.732459	5.58902e-05	50.13	48.36	46.1	63.47	54.29	59.4
SmLINC137034-IBu	-0.737368	1.14439e-05	35.96	34.73	30.31	44.08	40.41	39.98
SmLNCA113041-IBu	-0.738288	0.00533382	5.75	4.97	6.86	6.39	7.42	7.94
SmLINC165357-IBu	-0.746112	0.0302712	6.37	7.52	5.06	7.02	8.8	7.81
SmLNCA155872-IBu	-0.757985	0.000138192	5.48	5.32	5.2	6.61	6.75	6.67
SmLINC159198-IBu	-0.775749	3.87005e-06	347.62	467.5	487.4	549.71	564.87	539.96
SmLNCA115007-IBu	-0.796604	0.00120715	19.32	16.56	14.42	22.92	21.37	20.26
SmLNCS132340-IBu	-0.798722	0.012892	36.08	31.1	27.28	30.58	50.43	41.58
SmLNCA142998-IBu	-0.808593	0.0113315	0.85	0.86	0.79	1.06	1.23	0.98
SmLNCA135536-IBu	-0.816561	1.84468e-17	247.9	213.62	225.41	272.99	302.74	320.28
SmLINC143493-IBu	-0.824806	8.35593e-17	138.95	129.89	130.33	169.48	177.44	176.47
SmLNCA117337-IBu	-0.841468	4.80387e-05	11.53	14.32	14.83	16.43	19.65	18.03
SmLINC150965-IBu	-0.844439	0.0374233	15.99	18.54	16.18	23.36	20.34	22.75
SmLINC114818-IBu	-0.852113	0.000460134	41.24	40.45	41.67	56.17	49.36	58.78
SmLNCA152434-IBu	-0.854753	0.00738114	8.84	4.78	6.88	7.82	7.86	11.61
SmLNCA112137-IBu	-0.854948	0.0258396	4.51	5.12	5.08	7.35	5.42	6.77
SmLNCA140344-IBu	-0.855639	0.00849858	45.45	64.15	33.26	68.72	58.54	64.71
SmLNCA133442-IBu	-0.86584	0.0346161	5.09	4.01	6.24	4.68	8.89	7.31
SmLINC167964-IBu	-0.866102	0.036112	22.97	37	28.24	39.44	36.43	43.2
SmLNCA141999-IBu	-0.869699	1.36243e-09	29.81	24.55	29.46	37.58	40.74	35.21
SmLINC157799-IBu	-0.879584	8.09388e-06	36.5	44.08	34.63	50.6	49.81	56.75
SmLNCA168127-IBu	-0.886722	0.000144332	15.5	16.23	15.02	22.3	19.87	21.6
SmLINC159150-IBu	-0.889128	0.0191382	22.45	39.47	45.34	44.66	56.95	46.25
SmLINC122899-IBu	-0.891971	0.00710893	7.87	4.69	9.01	9.03	10.73	9.94
SmLNCA130500-IBu	-0.89314	7.70444e-10	16.35	18.1	16.34	23.95	22.16	23.64
SmLNCA161431-IBu	-0.898567	0.0021145	2.87	3.87	3.44	4.41	4.56	5.06
SmLNCA172027-IBu	-0.910221	0.0279717	3.37	3.01	3.22	3.69	5.53	4.26
SmLINC159183-IBu	-0.91823	1.62764e-05	45.77	53.78	38.69	61.01	65.95	66.93
SmLNCA177774-IBu	-0.922194	1.59617e-08	310.41	371.37	335.78	513.14	434.04	479.05
SmLINC173279-IBu	-0.935464	0.000162653	9.04	6.34	10.4	11.21	12.92	12.41
SmLNCA156206-IBu	-0.949159	0.0405827	1.87	2.4	2.47	2.41	4.03	3.39
SmLINC129912-IBu	-0.953116	0.0020621	23.4	31.38	34.58	41.62	46.73	40.62
SmLNCA145876-IBu	-0.958457	0.0113154	1.13	0.83	1.72	1.3	2.13	1.88
SmLNCA106020-IBu	-0.97385	9.81967e-05	4.44	4.74	3.98	6.06	6.62	6.54
SmLINC137036-IBu	-0.980044	0.0279763	19.43	16.06	17.89	34.56	22.26	20.06
SmLINC151168-IBu	-0.982139	0.0302939	44.17	29.22	78.96	44.84	84.88	93.25
SmLINC104003-IBu	-1.00481	0.0437285	1.53	1.94	2.64	2.91	3.16	2.92
SmLNCA152462-IBu	-1.01703	0.00071478	2.12	1.35	2.52	2.51	3.37	3.1
SmLINC004121-IBu	-1.01764	0.0279822	1.05	1.04	1.23	1.25	1.5	2.22
SmLNCA113270-IBu	-1.02788	0.00168202	1.49	1.64	1.41	2.2	1.97	2.65
SmLINC137289-IBu	-1.04817	0.00482159	18.4	21.97	24.37	34.23	35.03	30.34
SmLINC177898-IBu	-1.06503	0.0467896	2.35	3.9	1.96	4.13	4.18	4.32
SmLNCA115573-IBu	-1.06914	0.00225749	0.77	0.99	0.89	1.01	1.72	1.4
SmLNCA143660-IBu	-1.07574	3.96572e-06	23.17	27.24	20.69	38.33	32.66	39.63
SmLINC144464-IBu	-1.076	3.03135e-15	278.48	307.42	330.13	469.92	483.86	475.94
SmLNCA149204-IBu	-1.08119	2.65137e-08	66.85	41.59	58.47	86.02	79.64	94.57
SmLINC161895-IBu	-1.0862	0.000719734	20.67	33.52	24.92	43.85	41.8	38.65
SmLNCS135060-IBu	-1.0919	0.0327502	3.92	4.09	5.32	5.93	7.82	7.39
SmLNCA125628-IBu	-1.09427	7.79192e-06	8.02	7.97	7.72	13.24	11.55	12.6
SmLNCA120201-IBu	-1.09777	6.27511e-08	6.26	8.2	8.72	11.24	13.63	11.98
SmLINC100909-IBu	-1.1132	9.77747e-05	17.86	25.63	24.43	33.91	40.85	34.46
SmLNCA170989-IBu	-1.11856	0.028807	1.29	0.92	1.23	1.63	1.64	2.31
SmLNCA106197-IBu	-1.12419	0.0186075	3.04	3.08	1.24	4.81	3.46	3.59
SmLNCA113574-IBu	-1.12431	3.75866e-10	118.12	145.94	145.9	175.16	273.19	217.9
SmLNCA100251-IBu	-1.12696	0.00706891	0.8	0.66	1.05	1.14	1.69	1.26
SmLINC103632-IBu	-1.12865	0.0486695	2.55	4.37	3.65	6.83	6.25	4.01
SmLINC128229-IBu	-1.13444	0.0091036	3.7	3.24	5.15	5.59	6.08	8
SmLNCS160063-IBu	-1.13649	0.01167	7.5	5.7	4.68	10.4	8.67	10.21
SmLNCS139989-IBu	-1.18039	0.0462305	13.08	9.17	17.58	13.76	28.41	25.28
SmLINC169058-IBu	-1.18424	0.00453108	6.71	10.07	5.17	13.18	10.36	13.31
SmLNCA164851-IBu	-1.18552	0.000504409	1.02	0.76	1.43	1.5	1.96	1.99
SmLINC130040-IBu	-1.20137	0.00263695	12.09	14.01	9.87	20.23	20.09	20.58
SmLINC145436-IBu	-1.20456	0.0190047	1.17	1.84	2.48	3.55	2.74	3.03
SmLNCA137235-IBu	-1.21054	0.021794	0.53	1	1.36	1.64	1.66	1.66
SmLNCA104351-IBu	-1.21446	1.56459e-05	100.94	180.82	168.31	260.75	228.79	285.04
SmLNCA177850-IBu	-1.21938	0.00156615	0.97	1.17	1.69	1.78	2.64	2.22
SmLINC138237-IBu	-1.22411	0.00189448	3.3	3.6	3.75	7.4	4.48	6.38
SmLNCA146652-IBu	-1.23956	0.0164205	1.45	0.92	2.09	2.16	2.41	3.18
SmLNCA127441-IBu	-1.2435	0.000242759	9.36	7.63	6.69	13.85	11.86	15.46
SmLINC154041-IBu	-1.24596	0.00319895	1.81	1.89	1.78	2.67	2.94	3.9
SmLNCA111865-IBu	-1.2637	0.0415253	0.48	0.76	1.24	1.03	1.85	1.53
SmLNCA132938-IBu	-1.26764	0.00111325	1.9	1.35	2.66	2.48	4.62	3.53
SmLINC159037-IBu	-1.27075	0.00753028	3.61	6.17	5.48	10.57	9.41	7
SmLNCA101572-IBu	-1.27597	0.0140714	0.29	0.25	0.2	0.45	0.46	0.42
SmLNCA104475-IBu	-1.27706	0.0331037	0.73	0.91	0.76	1.26	1.45	1.61
SmLINC123918-IBu	-1.2936	0.00400793	2.21	2.89	2.98	3.88	4.77	6.22
SmLNCA165909-IBu	-1.30357	0.000477746	1.51	1.64	2	2.85	3.6	2.97
SmLNCA157605-IBu	-1.31605	0.0218083	0.25	0.15	0.46	0.6	0.46	0.53
SmLINC114752-IBu	-1.31655	0.0393765	3.01	2.03	1.56	3.88	3.69	4.55
SmLNCA117859-IBu	-1.33319	1.70829e-05	1.18	0.91	1.01	1.57	2.14	2.11
SmLNCA107544-IBu	-1.33773	3.06974e-05	0.71	0.79	1.24	1.33	1.95	1.88
SmLNCA159339-IBu	-1.34088	3.05716e-05	5.22	6.5	5.19	9.93	12.56	9.38
SmLNCA170398-IBu	-1.34585	0.00261802	6.49	17.17	8.05	19.15	20.48	20.55
SmLINC130966-IBu	-1.34958	9.50976e-06	2.45	1.89	3.13	3.88	4.84	5.46
SmLNCA149641-IBu	-1.35318	0.0395515	5.57	12.42	13.97	11.28	19.94	29.52
SmLINC140697-IBu	-1.3567	0.000306435	3.9	2.5	2.68	4.66	5.61	6.97
SmLNCA105430-IBu	-1.35674	5.18828e-05	0.69	0.59	0.93	1.01	1.7	1.51
SmLNCS122409-IBu	-1.3581	0.00521065	1.28	0.92	2.04	1.73	3.7	2.69
SmLNCA120237-IBu	-1.35843	0.0014778	2.88	1.32	2.21	3.58	3.85	4.83
SmLNCA112943-IBu	-1.35957	1.37627e-06	2.17	2.15	3.72	4.46	5.95	4.91
SmLNCA107082-IBu	-1.36448	0.000228901	0.64	1.27	0.77	1.51	1.95	1.7
SmLNCA127339-IBu	-1.38714	0.0413385	0.26	0.25	0.49	0.59	0.67	0.7
SmLINC160968-IBu	-1.39983	0.0175802	1.89	2.26	1.97	3.54	5.75	2.79
SmLNCA170717-IBu	-1.40755	1.50978e-07	4.09	2.86	5.08	6.56	8.8	8.34
SmLINC153242-IBu	-1.43298	0.00273036	4.31	7.82	7.15	14.68	11.62	12.07
SmLNCA138433-IBu	-1.43728	0.00669311	1.01	0.56	0.86	1.49	1.74	1.65
SmLINC158444-IBu	-1.43757	2.39885e-05	15.55	14.34	12.71	24.05	32.69	29.11
SmLINC141368-IBu	-1.4405	0.0369772	1.44	1.19	1.01	1.86	3.16	2.4
SmLINC104833-IBu	-1.44658	4.62758e-08	14.6	10.38	9.33	22.78	26	20.54
SmLNCA119665-IBu	-1.45346	0.00054647	0.61	0.52	0.87	0.9	1.84	1.35
SmLNCA129794-IBu	-1.4737	0.00012017	4.19	3.75	6.33	12.96	8.72	7.51
SmLNCA119788-IBu	-1.47638	0.024846	0.79	0.67	1.27	1.6	2.47	1.6
SmLINC101161-IBu	-1.49542	0.000894362	1.42	1.27	2.5	2.71	4.79	3.43
SmLINC167845-IBu	-1.50089	0.000131918	9.86	8.04	11.26	22.09	15.44	23.35
SmLINC161143-IBu	-1.50369	8.2592e-05	0.83	0.75	1.25	1.83	1.87	2.26
SmLINC154042-IBu	-1.50418	0.0272929	1.78	0.76	0.85	2.63	1.99	2.43
SmLNCA139285-IBu	-1.50684	0.000472146	3.64	2.26	3.6	6.26	5.12	8.55
SmLINC110492-IBu	-1.5165	8.15029e-06	2	1.79	2.75	4.38	5.79	3.73
SmLNCA153903-IBu	-1.54404	1.58287e-06	6.61	8.53	7.07	16.66	15.82	15.35
SmLNCA124805-IBu	-1.56031	0.00207999	0.79	0.58	1.49	1.35	2.61	2.29
SmLNCA152432-IBu	-1.58224	8.02068e-09	1.3	0.91	1.46	2.51	3.14	2.55
SmLNCA124155-IBu	-1.59099	0.0243609	0.33	0.34	0.57	0.96	1.28	0.55
SmLINC122821-IBu	-1.5991	0.00167117	4.75	6.32	7.63	8.6	18.24	15.55
SmLNCA142785-IBu	-1.6108	0.000632138	4.97	14.96	6.82	19.15	19.38	22.53
SmLINC114366-IBu	-1.62206	0.000532515	5.77	4.97	4.24	10.72	9.93	13.36
SmLNCA139500-IBu	-1.62645	0.0286396	1.18	2.28	0.59	2.95	2.76	3.56
SmLNCA102665-IBu	-1.63223	2.95516e-15	12.83	14.36	16.28	32.66	38.39	29.02
SmLINC132934-IBu	-1.65735	0.000432405	3.53	1.96	3.96	4.35	9.77	8.12
SmLNCA147530-IBu	-1.67491	0.00155038	0.34	0.37	0.28	0.76	0.83	0.74
SmLINC126172-IBu	-1.67963	0.000294588	1.72	1.02	0.91	3.45	3.3	1.88
SmLINC124284-IBu	-1.68117	0.00175721	1.94	3.58	4.8	8.29	9.51	6.81
SmLNCA156152-IBu	-1.68608	0.00172352	0.55	0.34	0.41	0.57	1.32	1.25
SmLNCA122314-IBu	-1.68736	2.9728e-06	1.34	1.33	0.86	2.82	2.75	2.78
SmLNCA156109-IBu	-1.69236	9.33125e-05	1.02	1	0.91	1.98	2.68	2.28
SmLINC147737-IBu	-1.69859	1.38079e-07	70	46.19	95.31	211.07	164.51	128.18
SmLINC136125-IBu	-1.70017	0.00416557	1.41	1.54	2.32	3.76	5.2	3.98
SmLNCA138853-IBu	-1.70979	5.21864e-06	0.7	0.57	0.96	1.41	2.47	1.58
SmLNCA154329-IBu	-1.71001	0.000724171	0.76	0.76	0.74	1.56	1.97	2.1
SmLINC149691-IBu	-1.71626	0.000239081	1.04	0.73	1.7	2.73	2.66	3.09
SmLINC129907-IBu	-1.73189	0.0260473	0.67	1.05	1	2.98	1.89	1.74
SmLNCA149427-IBu	-1.74494	0.00840224	1.55	1.31	1.52	3.52	2.59	4.69
SmLINC135797-IBu	-1.75391	0.00218727	1.16	1.8	0.66	3.1	3.06	2.92
SmLNCA126012-IBu	-1.75834	0.000170884	0.72	0.58	0.92	1.41	2.17	2.13
SmLNCA140158-IBu	-1.76747	0.0334656	0.22	0.27	0.58	0.81	1.07	0.93
SmLNCA142615-IBu	-1.76975	0.00140586	2.94	2.11	1.4	3.63	3.99	8.79
SmLNCA124354-IBu	-1.77316	8.83637e-11	2.38	2.71	4.15	6.15	9.33	7.97
SmLINC122851-IBu	-1.7743	2.37993e-06	7.18	7.82	14.58	17.61	32.18	25.57
SmLINC107258-IBu	-1.79163	0.0133224	2.44	3.36	1.1	6.39	5.02	6.16
SmLINC109102-IBu	-1.79339	0.000205607	5.93	7.28	4.37	12.45	15.46	17.25
SmLNCA152308-IBu	-1.80312	0.0171779	1.11	2.78	1.08	3.78	7.3	2.1
SmLNCA132872-IBu	-1.80319	0.00495662	0.49	0.71	0.96	1.96	1.6	2.04
SmLINC167905-IBu	-1.80793	0.0044161	0.73	0.88	1.41	2.47	2.23	3.01
SmLNCA162754-IBu	-1.81646	0.0226431	1.61	0.35	1.02	2.6	3.27	1.91
SmLINC156483-IBu	-1.85264	0.0475354	1.22	1.22	1.05	2.82	2.63	3.63
SmLNCA177295-IBu	-1.85661	0.000336408	0.61	0.27	0.96	1.05	1.96	1.92
SmLNCA174641-IBu	-1.86089	1.63112e-05	0.98	0.89	0.88	2.34	2.81	2.31
SmLINC158167-IBu	-1.86775	0.00822227	2.14	0.41	2.22	3.28	4.9	4.67
SmLINC121213-IBu	-1.88089	0.000313202	5.6	12.01	8.03	26.29	22.76	20.75
SmLINC166165-IBu	-1.88264	0.016794	1.11	0.9	0.55	3.05	2.22	1.65
SmLINC108621-IBu	-1.8875	0.0309193	0.4	0.28	0.69	0.88	1.46	1.32
SmLNCA117650-IBu	-1.90037	0.0126547	0.16	0.18	0.41	0.48	0.68	0.9
SmLINC004344-IBu	-1.91115	0.017726	0.09	0.05	0.11	0.13	0.29	0.24
SmLNCA146499-IBu	-1.93308	3.42665e-20	4.44	4.52	5.49	12.59	14.47	13.65
SmLINC118081-IBu	-1.94291	0.00561744	0.16	0.2	0.32	0.73	0.6	0.55
SmLNCA170291-IBu	-1.95926	0.000124269	0.46	0.62	0.98	1.72	2.65	1.62
SmLNCA156417-IBu	-1.98207	9.68496e-07	0.38	0.56	0.77	1.47	1.67	1.93
SmLINC102396-IBu	-1.98505	0.0258432	1.13	0.56	0.8	1.98	2.07	3.25
SmLNCA170288-IBu	-1.98643	0.000346952	0.64	0.9	0.69	1.97	2.78	1.71
SmLNCA149078-IBu	-2.00371	1.36302e-05	1.88	1.3	2.16	4.39	4.4	6.94
SmLINC153367-IBu	-2.01736	0.00533531	1.09	1.42	1.7	4.05	2.89	5.4
SmLINC137899-IBu	-2.02413	0.00521014	1.93	2.57	1.65	5.4	8.25	4.95
SmLNCA154399-IBu	-2.05016	0.0233679	1.67	1.95	3.36	4.35	10.56	6.83
SmLINC129747-IBu	-2.0652	0.000203113	0.48	0.46	0.77	1.48	1.57	2.24
SmLINC100872-IBu	-2.08501	3.50042e-50	15.44	14.23	14.79	46.27	51.1	42.45
SmLINC176462-IBu	-2.09454	5.60124e-05	1.32	1.72	1.38	3.96	3.97	6.1
SmLINC003840-IBu	-2.11886	4.80767e-07	4.82	4.24	3.56	9.15	13.38	18.06
SmLINC161400-IBu	-2.12024	6.02021e-09	11.96	10.62	9.17	31.86	31.74	39.65
SmLNCA157443-IBu	-2.12629	0.00269668	0.54	1.26	2.46	3.76	5.98	4.37
SmLINC147508-IBu	-2.1264	2.42245e-07	1.52	1.08	0.88	4.93	3.57	2.69
SmLNCA176815-IBu	-2.13204	0.000102123	2.52	4.24	3.91	8.82	12.26	13.66
SmLINC130478-IBu	-2.14141	0.000752382	0.31	0.15	0.48	0.73	1.22	1.13
SmLNCA172712-IBu	-2.14873	0.00540636	0.07	0.18	0.26	0.56	0.67	0.48
SmLNCA103638-IBu	-2.15008	0.04627	1.05	0	1.1	2.26	2.42	2.41
SmLINC109028-IBu	-2.22092	0.000409587	2.13	0.95	2.11	7.38	6.19	4.34
SmLNCA115924-IBu	-2.22486	0.0180357	0.51	0.25	0.21	0.91	1.54	0.78
SmLNCA152010-IBu	-2.22682	6.48906e-07	0.35	0.28	0.45	1.03	1.31	1.43
SmLNCA153672-IBu	-2.23582	0.00222883	0.25	0.11	0.15	0.5	0.6	0.79
SmLNCA139499-IBu	-2.24457	0.0268216	0.4	0.22	0.5	0.95	1.03	1.91
SmLNCA173784-IBu	-2.27672	4.47519e-19	1.22	1.53	1.92	4.97	7.23	4.69
SmLNCA152307-IBu	-2.28391	2.50185e-07	3.37	1.59	4.62	11.82	8.26	14.07
SmLINC110556-IBu	-2.30105	0.0320747	0.17	0.2	0.41	0.77	0.87	1.2
SmLNCA111095-IBu	-2.30214	0.000947988	0.38	0.45	0.48	1.23	1.32	2.33
SmLINC173882-IBu	-2.31552	1.20982e-31	37.08	45.99	36.49	138.81	138.42	162.95
SmLINC100882-IBu	-2.32723	2.20567e-06	1.59	0.97	0.96	5.3	4.17	3.55
SmLNCS111297-IBu	-2.33444	0.00442256	0.26	0.85	0.95	1.36	3.36	3.11
SmLNCA103636-IBu	-2.33529	0.0340141	0.11	0.43	0.23	0.88	1.07	0.92
SmLNCA158326-IBu	-2.35419	1.69592e-09	1.24	1.67	1.47	4.42	6.35	5.89
SmLNCA175820-IBu	-2.36269	0.0008074	1.06	1.24	0.88	4.18	4.42	3.48
SmLNCA147738-IBu	-2.37488	9.1658e-06	32.42	91.12	19.48	158.54	170.91	228.35
SmLINC102425-IBu	-2.38162	0.000771149	0.23	0.16	0.54	0.73	1.45	1.47
SmLINC130482-IBu	-2.38531	0.0399608	0.36	0.31	0.26	0.36	1.71	1.58
SmLINC111108-IBu	-2.38698	0.00150874	0.34	0.2	0.19	0.71	1.3	0.92
SmLNCA100927-IBu	-2.38806	6.57962e-33	4.37	4.19	6.03	17.69	20.77	18.41
SmLNCA110924-IBu	-2.40644	0.0231297	0.65	0.4	0.48	1.9	2.86	1.21
SmLINC176663-IBu	-2.44902	0.0406987	0.82	0	0.67	1.36	2.85	1.97
SmLINC153881-IBu	-2.45187	0.04718	0.83	1.34	0.81	5.23	5.36	3.09
SmLNCS117379-IBu	-2.53221	0.0005178	0.29	0.17	0.47	1.16	1.63	1.29
SmLINC167904-IBu	-2.54317	0.0188432	3.31	1.08	0.38	6.91	5.35	7.96
SmLNCA173737-IBu	-2.59264	0.0114712	0.16	0.04	0.07	0.38	0.56	0.29
SmLNCA114058-IBu	-2.63394	1.06364e-09	1.44	0.92	1.26	4.96	6.8	4.77
SmLINC129277-IBu	-2.6431	0.0358022	0.85	0.83	0	2.81	3.52	1.18
SmLINC148584-IBu	-2.645	0.000155823	1.51	0.88	2.76	5.98	9.05	9.21
SmLINC109171-IBu	-2.64822	0.00874528	0.37	0.43	0.36	2.13	0.99	2.19
SmLNCA117441-IBu	-2.65416	0.00815636	0.29	0.51	0.43	1.71	1.64	2.35
SmLINC105794-IBu	-2.67156	0.0465988	0.07	0.19	0.17	0.34	0.68	0.78
SmLNCA100003251	-2.70369	1.0886e-15	2.52	2.59	2.37	11.79	9.07	15.03
SmLNCA150262-IBu	-2.71041	0.026603	0	1.27	0.78	3.36	3.39	3.29
SmLINC177241-IBu	-2.71145	3.1641e-19	13.94	9.49	13.64	49.77	64.44	66.49
SmLNCA163716-IBu	-2.72068	0.00862595	0.16	0	0.32	0.52	0.92	0.91
SmLNCS000877-IBu	-2.73832	0.000267692	0.64	0.32	0.4	2.06	1.92	2.6
SmLNCA174205-IBu	-2.73951	1.26905e-05	0.3	0.15	0.74	1.92	1.85	2.1
SmLINC122152-IBu	-2.75204	0.00338395	1.81	0	1.52	5.68	5.21	5.87
SmLINC142003-IBu	-2.7559	0.0112625	0.09	0.22	0.37	1.06	1.13	1.24
SmLINC153880-IBu	-2.76425	0.0293157	2	2.02	0	3.58	8.76	7.53
SmLINC122979-IBu	-2.76779	7.03671e-42	6.1	5.49	5.71	30.23	28.03	28.77
SmLINC128318-IBu	-2.77942	0.0235441	0.21	0.17	0.14	1.56	0.46	0.57
SmLNCA163008-IBu	-2.79857	5.32403e-12	4.7	2.94	2.68	13.79	20.21	19.48
SmLINC162527-IBu	-2.80624	4.78752e-06	0.79	1.37	0.65	4.28	5.26	4.89
SmLNCA136220-IBu	-2.81871	0.000202526	0.28	0.29	0.22	0.9	1.81	1.29
SmLINC153386-IBu	-2.86092	0.0368195	0.21	0	0.13	0.59	0.77	0.51
SmLNCS171634-IBu	-2.86234	0.0129177	0.52	0.4	0.17	2.35	2	1.49
SmLINC125983-IBu	-2.86882	0.00925417	0.62	0	0.36	1.56	1.83	1.75
SmLINC100107304	-2.87681	0.0493945	0.18	0.1	0.09	0.91	0.36	0.72
SmLINC110231-IBu	-2.8905	0.04718	0.44	0.51	1.78	1.15	7.19	6.95
SmLNCA162968-IBu	-2.89306	9.42194e-19	1.89	2.47	2.79	10.63	13.68	15.28
SmLINC102428-IBu	-2.90002	0.00325303	0.32	0.01	0.3	0.67	1.14	1.65
SmLNCA124925-IBu	-2.92364	2.66008e-11	1.06	0.93	3.04	7.3	10.99	9.93
SmLINC122878-IBu	-2.92699	9.20781e-11	6.99	7.62	4.72	36.85	43.54	28.45
SmLINC164047-IBu	-2.9604	0.00783004	0.18	0.11	0.36	0.92	0.94	1.87
SmLNCA106556-IBu	-2.96543	0.00306792	0.96	1.19	0.62	6.04	6.56	4.58
SmLNCA137790-IBu	-3.00765	7.08848e-23	1.14	0.79	1.17	4.62	7.67	6.38
SmLNCA123831-IBu	-3.01401	0.00152363	0.96	0.37	1.28	4.79	6.13	4.84
SmLNCS135223-IBu	-3.03143	0.0435619	1.88	0.73	0	4.31	5.69	5.93
SmLNCA126218-IBu	-3.04543	4.04403e-06	0.28	0.37	0.43	1.63	2.24	2.6
SmLNCA172517-IBu	-3.08535	0.026596	0.13	0.08	0.07	0.25	0.69	0.51
SmLINC135273-IBu	-3.09087	0.0144912	0.21	0	0.53	1.76	2.14	0.76
SmLNCA147782-IBu	-3.13713	0.00481678	1.02	0.42	0.16	3.29	4.27	3.7
SmLINC129015-IBu	-3.14388	0.0182225	0.27	0.33	0.04	1.72	0.98	1.15
SmLNCA169643-IBu	-3.15183	0.000590302	0.28	0.48	0.41	2.68	1.89	3.02
SmLINC132785-IBu	-3.15411	0.00147699	0.43	0.25	0.1	1.68	1.79	1.65
SmLNCA170293-IBu	-3.19779	0.013672	0	0.73	0.32	0.83	3.67	3.12
SmLINC110226-IBu	-3.20015	2.05593e-06	2.8	2.85	4.41	33.56	22.66	13.89
SmLNCA111669-IBu	-3.23249	0.0462449	0	0.21	0	0.39	0.43	0.59
SmLNCA177023-IBu	-3.27303	2.76684e-07	1.04	1.79	0.9	5.92	8.05	11.95
SmLINC102427-IBu	-3.27741	0.000391317	0	0.29	0.17	1.01	1.23	1.11
SmLNCS139132-IBu	-3.28432	0.0441491	0	0.24	0	0.64	0.36	0.81
SmLNCA163803-IBu	-3.28563	2.01275e-39	18.45	25.65	13.31	136.14	135.17	142.6
SmLINC142005-IBu	-3.30515	0.000388376	1.27	0.59	0.25	4.32	5.96	5.3
SmLINC130394-IBu	-3.3468	0.036839	0.07	0	0.15	0.61	0.36	0.73
SmLNCA151446-IBu	-3.35469	0.00179781	0.06	0.18	0.15	0.59	1.4	1.01
SmLNCA130666-IBu	-3.39846	1.345e-33	16.67	15.82	13.78	136.45	114.39	108.94
SmLNCA172531-IBu	-3.42571	4.18925e-10	0.64	0.66	0.51	3.86	5.64	5.37
SmLINC102431-IBu	-3.43034	0.0323968	0	0	0.3	0.38	0.79	1.09
SmLINC153368-IBu	-3.44761	0.0332214	0.68	0	0	2.18	1.81	1.71
SmLNCA170290-IBu	-3.50118	0.0015084	0.73	0	0.24	1.42	3.61	2.63
SmLINC123968-IBu	-3.50301	3.45225e-05	0.18	0.37	0.18	1.94	2.18	2.33
SmLNCA106592-IBu	-3.50863	0.0187842	1.37	0	0	3.63	4.96	2.99
SmLINC161193-IBu	-3.51051	0.0255853	0	0.21	0.35	1.18	2.57	1.02
SmLINC111493-IBu	-3.5293	0.0311864	0	0.18	0	0.26	0.81	0.47
SmLNCA155762-IBu	-3.56258	5.08077e-11	0.34	0.17	0.34	2.25	2.54	2.8
SmLINC114961-IBu	-3.56977	2.1674e-06	0.32	0.09	0.49	2.95	2.6	2.25
SmLINC115637-IBu	-3.57713	0.0118604	0.21	0.25	0.21	2.61	1.37	1.84
SmLNCA165616-IBu	-3.58494	0.0225801	0	0.42	0	1.13	1.12	1.43
SmLNCA114605-IBu	-3.70501	0.00582193	0.16	0.19	0.16	1.63	1.54	1.65
SmLINC102094-IBu	-3.71542	0.0035542	0.87	0.34	0	3.76	4.68	3.41
SmLNCA145797-IBu	-3.71887	0.0126236	0	0	0.17	0.54	0.92	0.41
SmLNCA177024-IBu	-3.80366	2.81601e-29	3.48	3.15	2.89	26.39	31.65	40.29
SmLNCA149124-IBu	-3.82026	4.70022e-05	0.31	0	0.29	2.27	2.43	1.31
SmLINC108823-IBu	-3.83396	5.44949e-10	0.36	0.55	0.82	5.87	7.43	5.05
SmLINC125102-IBu	-3.85395	0.0455178	0	0.68	0	2.57	1.01	1.99
SmLINC126260-IBu	-3.95888	0.028184	0	0.11	0.09	0.44	0.46	1.44
SmLINC167898-IBu	-3.96507	0.00478042	0.14	0	0	0.54	0.58	0.44
SmLINC109949-IBu	-3.99429	0.000351728	0	0.1	0.14	1.13	0.9	0.57
SmLINC110715-IBu	-4.02037	0.0301063	0	0	0.57	1.59	4	2.63
SmLNCA119836-IBu	-4.05373	7.97346e-40	0.37	0.65	0.52	5.67	7.63	5.73
SmLINC118187-IBu	-4.10014	0.00127076	0.49	0.13	0	0.92	3	3.39
SmLINC122701-IBu	-4.11372	0.0215698	0	0	0.12	0.46	0.95	0.55
SmLINC123204-IBu	-4.14515	0.000424361	0.74	0.29	0	4.09	5.81	3.73
SmLINC130971-IBu	-4.21622	0.00414031	0.18	0	0	0.26	1.19	1.21
SmLINC163906-IBu	-4.29261	0.0066707	0.59	0	0	5.8	2.22	2.11
SmLNCA157357-IBu	-4.31691	0.0433855	0.08	0	0	0.2	0.7	0.53
SmLINC154210-IBu	-4.37257	0.00135007	0.55	0	0	3.73	1.7	2.23
SmLNCA140299-IBu	-4.40488	0.00087971	0.73	0	0	2.55	3.12	5.26
SmLINC142925-IBu	-4.4745	0.033425	0	0.21	0	0.56	2.06	0.84
SmLNCA152466-IBu	-4.48331	3.58505e-07	0.26	0	0.52	4.66	4.35	4.41
SmLNCA107185-IBu	-4.49469	0.023169	0.3	0	0	1.05	1.76	1.27
SmLINC173738-IBu	-4.52189	0.00292574	0	0.1	0.08	0.76	0.92	1.28
SmLINC103527-IBu	-4.54833	0.0272941	0	0.52	0	2.79	2.16	0.8
SmLINC121209-IBu	-4.57252	0.0170856	0.54	0	0	1.81	1.23	7.18
SmLNCA159560-IBu	-4.58562	0.0190011	0	0.1	0.17	1.14	2	1.83
SmLINC131069-IBu	-4.5994	0.00304738	0	0.24	0	1.37	1.57	1.49
SmLINC136552-IBu	-4.64761	0.0221167	0.09	0	0	1.21	1.2	0.37
SmLINC153912-IBu	-4.65385	0.018289	0.07	0.03	0.03	0.57	0.27	0.58
SmLNCA135989-IBu	-4.70393	0.000490608	0.07	0	0.08	0.26	2.02	0.66
SmLNCA108891-IBu	-4.71339	0.000564249	0	0.3	0	2.78	1.62	1.41
SmLINC142920-IBu	-4.86474	1.18538e-06	0.4	0	0.39	6.38	5.45	5.74
SmLNCS138348-IBu	-4.89214	4.8477e-12	0.77	0.12	0.06	5.95	8.14	7
SmLINC102426-IBu	-4.99776	0.000789276	0.16	0	0	1.21	1.87	2.08
SmLINC118400-IBu	-5.04906	1.42531e-07	0.14	0.16	0.27	4.31	4.16	5.41
SmLINC148950-IBu	-5.303	0.000475287	0.34	0	0	4.2	1.53	3.62
SmLNCA145800-IBu	-5.30478	0.0172723	0	0	0	0.25	0.36	0.15
SmLINC146643-IBu	-5.30772	0.00210533	0.4	0	0	3.58	3.96	5.9
SmLNCA120978-IBu	-5.32295	0.0204111	0	0	0	0.14	0.49	0.18
SmLNCA162924-IBu	-5.34274	0.0225584	0	0	0	0.52	2.98	1.48
SmLNCA129734-IBu	-5.37104	0.0258518	0	0	0	0.13	0.55	0.09
SmLINC114307-IBu	-5.41273	0.0123133	0	0	0	0.24	0.35	0.55
SmLINC103977-IBu	-5.51866	0.0191382	0	0	0	0.18	1.33	0.58
SmLNCA132179-IBu	-5.56477	0.00982937	0	0	0	0.26	0.66	0.22
SmLINC121620-IBu	-5.58439	0.00795241	0	0	0	0.57	0.34	0.87
SmLINC148609-IBu	-5.65343	0.00460206	0	0	0	0.26	0.22	0.26
SmLINC145782-IBu	-5.69805	0.0102804	0	0	0	0.66	4.06	2.14
SmLNCA114946-IBu	-5.70061	3.88545e-05	0	0	0.28	4.94	2.89	2.67
SmLINC136995-IBu	-5.79901	0.00297335	0	0	0	1.89	2.23	3.19
SmLNCA120501-IBu	-5.83633	0.00550432	0	0	0	0.19	0.47	0.91
SmLNCA114498-IBu	-5.91262	0.00372411	0	0	0	1.13	2.01	0.46
SmLNCA128319-IBu	-5.92201	2.52124e-05	0	0.08	0	1.23	1.55	0.48
SmLNCS138341-IBu	-6.03249	0.00143837	0	0	0	0.59	0.31	0.66
SmLINC161121-IBu	-6.07238	0.0029092	0	0	0	5.17	1.71	1.25
SmLINC110600-IBu	-6.07712	2.72572e-11	0.55	0.32	0.27	12.79	18.75	25.64
SmLINC135798-IBu	-6.15537	0.00057833	0	0	0	0.7	0.56	0.72
SmLINC122905-IBu	-6.15833	0.036394	0	0	0	0	1.39	3.1
SmLNCA174351-IBu	-6.20084	0.000713771	0	0	0	0.77	0.37	0.48
SmLINC138305-IBu	-6.22574	0.00277419	0	0	0	0.1	0.15	0.63
SmLNCA100636-IBu	-6.23187	0.000666312	0	0	0	0.28	0.4	0.71
SmLINC151977-IBu	-6.26841	0.000385306	0	0	0	0.45	0.49	0.31
SmLINC145785-IBu	-6.27669	0.000311872	0	0	0	1.15	1.01	1.16
SmLNCS111289-IBu	-6.31303	0.0220917	0	0	0	1.3	0	1.21
SmLNCA121057-IBu	-6.37913	0.00036272	0	0	0	0.38	0.67	1
SmLNCA114861-IBu	-6.39736	0.0231536	0	0	0	0	0.97	1.65
SmLINC110599-IBu	-6.44866	0.000256438	0	0	0	1.77	1.98	3.83
SmLINC165263-IBu	-6.50597	0.0177578	0	0	0	1.81	1.62	0
SmLINC159736-IBu	-6.51703	0.0184686	0	0	0	0	8.22	4.97
SmLINC121619-IBu	-6.52101	0.0026903	0	0	0	0.1	2.34	1.36
SmLNCA170292-IBu	-6.59604	0.000218063	0	0	0	1.7	2.16	0.6
SmLINC154330-IBu	-6.70077	0.000301859	0	0	0	3.15	1.59	8.54
SmLNCA140232-IBu	-6.91376	1.1684e-05	0	0	0	0.13	0.13	0.17
SmLINC178727-IBu	-7.00786	0.00614244	0	0	0	2.46	0	6.65
SmLNCA137575-IBu	-7.0604	7.67683e-06	0	0	0	3.29	5.66	2.97
SmLINC111057-IBu	-7.13781	1.54125e-05	0	0	0	5.12	2.06	6.23
SmLNCS173610-IBu	-7.51603	2.58858e-06	0	0	0	10.93	10.89	3.44
SmLINC130962-IBu	-7.93607	0.00013899	0	0	0	0.01	1.3	2.02
SmLNCA174759-IBu	-8.28303	8.38921e-09	0	0	0	2.92	4.86	1.94
Smp_305800.2	12.7221	4.9832e-25	166.53	177.88	157.96	0	0	0
Smp_156480.3	10.096	4.84383e-14	7.12	16.5	13.02	0	0	0
Smp_024180.3	9.69492	0.0393765	53.46	52.38	0	0	0	0
Smp_123010.1	9.67172	1.34171e-11	1.63	3.06	6.58	0	0	0
Smp_340760.7	9.40413	4.98139e-12	4.52	8.87	8.7	0	0	0
Smp_345370.2	9.34888	0.0486751	1.8	0	0.95	0	0	0
Smp_334490.3	9.29839	1.38416e-11	1.52	2.51	3.52	0	0	0
Smp_130020.3	9.04388	2.44867e-10	5.32	3.23	1.76	0	0	0
Smp_179940.2	8.35071	4.03822e-07	1.45	3.51	0.51	0	0	0
Smp_248110.2	8.14396	2.80864e-08	1.8	1.1	0.88	0	0	0
Smp_333700.3	8.08352	7.25062e-07	3.05	1.12	0.61	0	0	0
Smp_243720.4	7.84633	1.5295e-05	0.44	0.18	1.89	0	0	0
Smp_130020.1	7.39749	1.52577e-05	1.4	1.49	0.36	0	0	0
Smp_000300.1	7.37982	0.0405487	0	1.78	0	0	0	0
Smp_105200.2	7.29081	2.48805e-05	2	0.62	2.81	0	0	0
Smp_008290.3	7.2098	0.0489254	1.06	0	0	0	0	0
Smp_070110.1	7.14264	0.00242516	5.84	0.63	0	0.04	0	0
Smp_124120.3	7.08139	0.00627462	0	1.78	2.01	0	0	0
Smp_083650.2	7.07837	0.00677453	2.55	1.34	0	0	0	0
Smp_198960.1	6.96414	0.00995916	5.08	1.49	0	0	0	0
Smp_150030.1	6.89358	0.00865292	0.23	0	0.39	0	0	0
Smp_141880.2	6.8075	0.000147048	0.31	0.72	0.94	0	0	0
Smp_306200.5	6.72352	0.0339316	0.75	0.02	0	0	0	0
Smp_160160.2	6.68938	0.014442	0	2.06	2.02	0	0	0
Smp_154560.3	6.66885	0.0217	0	0.33	2.53	0	0	0
Smp_136710.3	6.61206	0.0170545	0.52	0.56	0	0	0	0
Smp_346580.2	6.58902	0.0178128	0.89	0.75	0	0	0	0
Smp_345070.2	6.50187	0.0208438	0	1.14	1.39	0	0	0
Smp_135990.2	6.48262	0.0196749	0.76	0	0.61	0	0	0
Smp_300390.2	6.40278	0.00160645	0.95	2.7	0.64	0	0	0
Smp_213520.3	6.33576	0.0260193	0.96	0	1.06	0	0	0
Smp_311480.2	6.3205	0.00175938	1.23	0.36	0.38	0	0	0
Smp_130460.3	6.26604	0.0322226	0	0.65	0.74	0	0	0
Smp_137280.1	6.19341	0.00989487	0.14	1.13	0.14	0	0	0
Smp_344840.3	6.10991	0.0464697	0	0.38	1.17	0	0	0
Smp_214170.3	6.10548	0.00165657	0.47	0.49	0.39	0	0	0
Smp_022890.2	6.09016	0.00233944	0.32	0.66	0.35	0	0	0
Smp_345150.2	6.05338	0.0474376	0	0.57	0.88	0	0	0
Smp_180070.3	5.99416	0.0486865	0.37	0	0.54	0	0	0
Smp_139100.6	5.6956	0.0011283	2.2	0.92	0.04	0	0	0.04
Smp_317500.1	5.58506	0.00142878	1.62	0.75	1.11	0	0.06	0
Smp_132620.3	4.83435	0.00677656	14.08	0	5.44	0.22	0	0.28
Smp_323330.4	4.51806	0.000319718	3.12	3.4	3.44	0	0	0.32
Smp_212300.4	4.4477	0.00700277	0.17	0.29	0.58	0.03	0	0
Smp_160170.3	4.41276	0.00210496	1.46	6.58	4.99	0.44	0	0
Smp_156050.1	4.32878	0.00874528	2.11	2.01	2.09	0.1	0	0.11
Smp_168270.4	4.21898	0.00133663	2.63	1.95	3.26	0.3	0	0
Smp_213260.2	4.10297	1.82037e-06	6.29	3.78	5.23	0.16	0	0.5
Smp_139150.2	4.03946	1.72022e-05	6.94	2.88	4.47	0	0.25	0.4
Smp_319490.1	3.98591	0.000804799	9.47	4.25	6.71	0.47	0.5	0
Smp_151640.1	3.89726	8.9884e-32	12.57	14.84	13.86	0.86	0.72	0.45
Smp_315730.3	3.89253	0.0113969	1	1.99	3.71	0.31	0	0
Smp_035220.1	3.86057	0.00996973	4.54	1.87	2.12	0	0	0.44
Smp_151640.2	3.84675	7.94178e-73	246.93	302.92	294.41	10.78	13.33	19.51
Smp_136660.2	3.74566	5.55009e-24	11.37	8.52	17.55	0.67	0.78	0.61
Smp_202720.1	3.71673	0.0239979	0.3	0.94	0.76	0.03	0.1	0
Smp_013600.1	3.66226	1.78297e-05	2.49	1.16	1.01	0.14	0.06	0.07
Smp_243950.3	3.6431	0.0337199	2.87	1.98	1.66	0	0.39	0
Smp_003600.1	3.63763	8.55834e-06	6.58	5.85	7.84	0.34	0.35	0.51
Smp_134360.3	3.52592	0.000218331	1.87	1.69	2.01	0.26	0	0.08
Smp_324310.1	3.51288	0.00585214	2.02	0.68	4.2	0	0.27	0.17
Smp_150990.1	3.43058	7.91947e-17	12.32	9.61	8.96	0.39	0.65	1.08
Smp_148360.3	3.42181	0.00048119	10.63	5.82	7.12	0.71	0.95	0
Smp_179740.3	3.39819	0.0360801	1.03	0.94	1.69	0	0	0.25
Smp_176630.2	3.33663	0.0147398	1.05	10.98	2.59	0.75	0	0.3
Smp_135170.2	3.29013	0.0430796	1.88	2.19	2.43	0	0	0.5
Smp_337140.4	3.27254	2.42945e-08	5.87	3.9	2.77	0.25	0.52	0.2
Smp_162840.1	3.24901	4.24136e-06	4.03	1.71	2.82	0.19	0.26	0.22
Smp_326400.3	3.19454	4.31078e-18	27.06	18.02	22.08	2.47	1.26	1.6
Smp_022470.3	3.17697	0.00825815	1.83	2.31	1.09	0	0.14	0.3
Smp_006750.1	3.06916	1.15115e-28	29.21	36.75	32.43	2.89	2.94	2.89
Smp_160170.2	3.06179	1.27517e-09	9.8	9.81	12.86	1.65	0.69	0.49
Smp_154880.3	3.05881	0.00154163	1.86	3.19	2.11	0.3	0	0.31
Smp_191870.3	2.99301	8.15029e-06	3.87	5.57	9.53	0.29	0.52	0.94
Smp_042430.2	2.89836	1.91376e-15	28.67	20.23	20.65	3.06	2.23	1.57
Smp_153150.2	2.85931	0.0157969	1.63	0.92	1.59	0.27	0.14	0
Smp_020550.2	2.85077	0.0186176	4.15	2.22	6.6	0.91	0.38	0
Smp_154250.1	2.83889	5.24502e-31	65.44	36.07	47.53	3.72	6.68	5.07
Smp_124590.1	2.82142	1.39174e-05	1.73	0.89	0.96	0.12	0.18	0.08
Smp_140940.2	2.80184	1.92275e-06	6.9	3.99	6.35	0.34	1.22	0.34
Smp_324410.1	2.79418	0.00427696	3.85	3.74	4.46	0.66	0.35	0.25
Smp_077670.1	2.782	1.33524e-09	12.43	6.54	15.34	1.3	0.9	1.43
Smp_153210.1	2.77179	0.000146811	3.95	2.73	2.21	0.53	0.13	0.24
Smp_311980.1	2.76525	0.0154475	0.98	0.76	0.5	0.14	0.04	0.05
Smp_196700.1	2.72455	2.54846e-06	2.88	1.22	4.19	0.21	0.41	0.31
Smp_141960.1	2.70883	4.1519e-10	24.4	32.32	23.53	4.42	1.61	2.93
Smp_318350.1	2.67773	0.000581085	2.96	3.1	3.4	0.15	0.4	0.55
Smp_134410.2	2.64685	0.013561	11.37	5.7	7.56	1.43	0	1.38
Smp_158030.2	2.64054	7.72776e-18	13.6	11.94	10.46	1.62	1.57	1.11
Smp_128350.1	2.6242	0.0284718	14.36	7.05	15.09	0	2.08	2.34
Smp_124350.3	2.62106	0.0180799	2.62	1.68	1.64	0.2	0	0.5
Smp_168270.2	2.59787	0.0198266	3.45	4.11	1.69	0.64	0	0.48
Smp_014260.1	2.58689	6.03676e-22	25.87	16.75	20.97	2.57	2.66	2.58
Smp_138340.1	2.5767	0.00133825	2.1	1.25	1.27	0.27	0.13	0.15
Smp_247450.2	2.55172	7.85232e-05	3.26	8.89	11.78	0.46	1.43	1.18
Smp_337390.2	2.55054	0.00100839	2.53	1.21	1.64	0.12	0.18	0.36
Smp_009800.1	2.53739	0.026087	2.37	2.39	1.76	0.21	0.01	0.61
Smp_244900.3	2.52843	1.23378e-05	8.56	6.65	6.13	1.13	1.09	0.55
Smp_169480.1	2.5199	0.0064132	8.21	6.38	13.07	0.31	1.97	1.41
Smp_342400.1	2.49351	0.000321129	10.65	4.15	5.15	0.71	1.58	0.35
Smp_120360.3	2.47565	0.0490721	2.13	2.36	4.21	0	0.54	0.69
Smp_319080.2	2.46979	2.15563e-06	19.9	20.21	19.64	1.91	3.67	2.59
Smp_162380.3	2.46621	0.000662029	10.45	11.9	6.71	2.37	0.9	0.61
Smp_311660.2	2.46209	0.011273	330.95	293.45	191.16	76.32	20.13	11.32
Smp_135270.3	2.43958	0.0385966	12.99	4.96	5.41	1.76	0	1.3
Smp_328390.1	2.42449	0.0119332	4.82	5.93	5.11	1.43	0.28	0.38
Smp_314210.1	2.39479	1.74431e-07	7.45	6.93	10.57	1.25	0.94	1.28
Smp_163050.3	2.38851	4.81908e-11	70.79	66.32	50.18	12.53	8.97	4.85
Smp_336180.1	2.37881	0.00529236	4	1.37	1.95	0.54	0.13	0.32
Smp_150230.2	2.37735	2.29408e-22	14.29	18.5	14.01	1.96	2.34	2.4
Smp_150990.2	2.37703	3.1245e-71	54.38	57.21	50.93	7.43	7.48	8.25
Smp_315710.1	2.3746	0.00227105	3.15	0.76	4.58	0.33	0.67	0.23
Smp_341090.2	2.36028	0.0375615	9.98	8.29	7.95	2.2	0	1.48
Smp_314280.1	2.35181	0.0418354	20.43	2.41	16.58	0.6	3.21	1.92
Smp_245280.2	2.34576	1.1057e-09	10.17	4.65	6.14	0.84	1.13	1.09
Smp_078560.2	2.33572	7.12454e-13	11.85	9.35	7.28	1.6	1.21	1.32
Smp_305060.1	2.32012	7.43938e-07	2.37	2.97	3.6	0.29	0.64	0.43
Smp_144940.2	2.3176	1.63358e-07	7.05	7.8	12.29	1.34	0.95	1.69
Smp_323330.5	2.31436	0.000227002	4.71	2.56	3.7	0.61	0.64	0.39
Smp_344540.1	2.31308	2.32741e-10	11.94	11.3	11.17	2.53	1.38	1.16
Smp_065060.2	2.31091	1.87338e-05	5.86	6.45	6.35	0.87	0.41	1.46
Smp_170290.1	2.30885	0.000155444	5.11	2.02	4.91	0.73	0.86	0.19
Smp_205840.1	2.29312	2.40541e-12	38.97	33.22	29.63	6.7	4.39	4.13
Smp_153970.4	2.28822	2.38934e-10	16.03	15.91	15.72	2.45	3.54	1.31
Smp_345000.2	2.25081	0.00593478	2.89	1.95	2.07	0.53	0.05	0.47
Smp_344910.1	2.23418	0.0226912	1.11	0.26	1.1	0.11	0.09	0.17
Smp_029360.3	2.22627	1.5549e-22	35.62	36.47	26.41	4.57	5.04	5.98
Smp_323380.1	2.22507	9.7317e-11	6.32	7.63	9.81	1.38	1.19	1.16
Smp_153530.1	2.22476	7.19479e-12	10.74	11.33	9.02	1.48	1.46	1.93
Smp_244810.1	2.22159	0.0119825	2.2	1.75	2.28	0.35	0.37	0.27
Smp_041730.1	2.21553	1.2085e-15	77.34	53.37	50.46	12.18	8.58	7.92
Smp_316180.2	2.20894	3.75479e-08	7.5	9.82	9.88	1.79	1.51	1.07
Smp_316200.1	2.20388	1.37523e-05	5.1	5.75	5.81	1.14	0.77	0.73
Smp_307810.4	2.20089	0.0206887	3.27	1.11	2.27	0.58	0.26	0.18
Smp_030400.2	2.19408	5.77961e-31	39.35	33.71	31.05	5.5	6.34	5.08
Smp_342910.2	2.19097	0.0017188	7.11	7.15	6.49	1.64	1.24	0.4
Smp_248150.1	2.18133	0.00193201	5.48	3.01	2	0.71	0.73	0.27
Smp_123320.1	2.17681	4.21836e-06	8.16	5.19	9.35	1.9	0.69	1.05
Smp_193150.1	2.16613	4.47005e-13	22.41	24.07	23.48	4.62	2.82	3.92
Smp_307260.4	2.16412	0.000321778	16.32	12.13	8.37	0.78	2.36	3.08
Smp_138600.1	2.16357	0.0222946	1.29	2.46	0.33	0.22	0.26	0.21
Smp_087930.2	2.16223	0.00148943	8.02	3.46	4.97	1.41	0.36	0.86
Smp_165660.1	2.15917	7.61895e-09	4.34	2.65	3.46	0.62	0.58	0.52
Smp_345540.3	2.159	1.1731e-05	11.23	8.28	7.42	1.81	1.88	0.82
Smp_245040.1	2.15754	0.000392698	4.4	4.79	3.39	0.75	0.62	0.73
Smp_043070.2	2.1569	2.60872e-06	19.26	14.72	13.4	2.71	3.31	1.83
Smp_028210.1	2.13762	1.98469e-16	17.72	16.42	21.51	3.17	2.85	3.26
Smp_315130.1	2.13571	0.00473739	4.72	4.72	3.02	1.12	0.35	0.57
Smp_158430.2	2.1243	5.5361e-14	21.82	17.28	20	2.89	2.68	4.37
Smp_320110.1	2.1152	0.0476989	6.68	5.29	4.26	1.65	0.22	0.77
Smp_054450.2	2.10213	2.25891e-18	132.12	125.9	143.18	29.13	22.36	17.28
Smp_345990.1	2.10186	0.000419871	3.36	2.12	1.57	0.47	0.31	0.42
Smp_328000.1	2.09667	4.43378e-33	46.08	40.35	46.82	8.46	8.64	5.97
Smp_330490.2	2.08509	0.0436776	3.34	2.49	0.97	0.42	0.62	0.16
Smp_127700.3	2.08464	1.35221e-17	73.23	56.35	49.33	12.19	10.23	8.69
Smp_121320.3	2.07824	0.00926404	9.6	6.69	5.33	2.38	0.94	0.38
Smp_033020.2	2.07621	1.13255e-07	18.17	15.84	9.37	2.34	2.81	2.48
Smp_148970.2	2.07101	2.40431e-24	71.76	63.51	53.94	12.74	10.21	10.23
Smp_346540.2	2.05114	5.57911e-14	104.98	96.49	72.51	19.37	11.96	17.16
Smp_245550.2	2.04975	0.0170856	0.45	0.81	0.77	0.13	0.18	0.06
Smp_323430.2	2.04924	3.07416e-21	57.66	59.35	45.83	11.19	8.2	9.59
Smp_344230.1	2.04873	1.13606e-05	5.04	1.83	3.99	0.46	0.86	0.63
Smp_029800.3	2.04564	0.00171256	2.44	0.84	1.9	0.2	0.25	0.47
Smp_306680.1	2.04096	4.7834e-05	12.64	13.71	16.91	3.83	1.5	2.28
Smp_335570.1	2.04061	4.40663e-28	24.36	27.64	26.65	4.63	4.37	5.09
Smp_181160.2	2.03783	0.0106774	0.34	0.86	0.43	0.14	0.08	0.06
Smp_000690.1	2.03449	6.3094e-06	5.6	3.62	4.86	0.94	0.66	0.91
Smp_305720.1	2.01317	0.0117174	1.57	1.12	1.89	0.18	0.24	0.41
Smp_051390.2	2.01099	4.59465e-08	16.69	16.49	15.85	4.5	2.33	2.08
Smp_012670.2	2.00877	7.64292e-09	22.16	18.86	16.29	3.36	3.5	3.74
Smp_094930.1	2.00782	0.000461576	28.08	19.64	21.81	8.06	2.81	1.7
Smp_122820.1	2.00172	0.000114738	19.26	15.01	8.21	3.51	1.66	2.6
Smp_343820.1	1.9994	1.57269e-05	2.55	2.36	4.38	0.45	0.91	0.39
Smp_135790.4	1.9978	0.0149356	3.87	1.1	1.26	0.28	0.59	0.28
Smp_340680.2	1.99576	8.62029e-05	5.59	3.77	4.43	0.59	0.6	1.33
Smp_160170.1	1.99136	1.57285e-16	21.91	14.91	15.81	2.98	3.38	3.44
Smp_176980.1	1.98957	0.0437155	1.6	0.78	1.49	0.21	0.27	0.24
Smp_161140.2	1.98662	0.00121863	5.18	2.92	3.78	0.54	0.49	1.16
Smp_129610.2	1.98024	1.16e-12	16.48	16.71	15.37	3.68	2.85	2.53
Smp_347870.1	1.97822	0.000341109	34.04	24.44	27.59	3.74	10.46	2.2
Smp_323330.1	1.96808	2.12336e-10	19.83	17.9	16.53	3.4	2.65	4.13
Smp_322910.1	1.96632	0.0129341	1.85	3.46	3.94	0.37	0.58	0.82
Smp_129980.2	1.96504	0.0256635	2.54	3.82	2.16	0.32	0.29	0.99
Smp_318480.1	1.96275	0.00403833	18.19	15.77	20.51	6.45	1.71	1.9
Smp_125890.2	1.9574	2.0567e-08	13.49	13.3	9.72	1.57	3.07	2.43
Smp_345280.1	1.95518	2.48123e-47	42.08	39.23	38.15	7.03	9.15	6.74
Smp_343040.1	1.93871	2.14048e-05	3.06	2.54	2.65	0.66	0.34	0.56
Smp_343840.1	1.93652	3.07602e-10	10.38	7.51	7.9	1.69	1.16	2.08
Smp_134410.3	1.9333	6.64222e-05	4.82	2.71	4.57	1.17	0.65	0.5
Smp_166800.1	1.9325	0.0277715	8.18	3.32	1.92	0.78	0.64	1.09
Smp_172400.3	1.93051	0.0151502	2.69	0.92	1.93	0.64	0.31	0.1
Smp_197230.2	1.92359	0.00933017	2.18	1.53	2.21	0.27	0.26	0.63
Smp_322160.1	1.91868	0.0458127	5.06	3.75	3.12	0.33	1.2	0.98
Smp_313300.2	1.91792	2.75853e-06	2.99	2.79	2.96	0.53	0.37	0.78
Smp_077580.1	1.91777	8.12212e-12	14.67	16.17	19.51	2.98	3.45	3.46
Smp_314640.1	1.91234	0.0154224	7.52	3.39	7.33	0.74	1.7	1.22
Smp_343150.4	1.90757	1.35519e-05	5.6	6.79	3.56	0.98	1.41	0.79
Smp_243930.1	1.90723	2.11209e-14	13.85	11.26	9.25	2.38	2.08	2.29
Smp_160320.1	1.9062	0.0419269	1.12	1.25	0.91	0.18	0.23	0.25
Smp_213790.3	1.90141	5.73981e-08	6.88	4.6	5.22	1.28	1.08	0.94
Smp_136660.1	1.89819	6.08547e-13	47.22	47.88	74.81	13.69	11.4	8.51
Smp_337240.3	1.89808	7.59059e-06	1.41	1.39	2.2	0.35	0.34	0.29
Smp_028940.2	1.89655	0.00308158	3.21	2.59	2.84	0.9	0.28	0.46
Smp_143700.2	1.8955	4.80385e-11	13.12	13.25	12.35	2.72	2.61	2.35
Smp_003620.2	1.88992	1.78302e-07	2.84	3.36	2.43	0.57	0.5	0.66
Smp_124120.1	1.88908	1.6311e-13	31.7	28.13	23.92	5.7	7.01	4.14
Smp_125790.1	1.88505	2.27668e-07	3.74	4.31	5.29	0.55	1.02	1.15
Smp_318540.1	1.88381	5.00459e-05	14.32	14.24	12.47	3.44	2.21	2.44
Smp_055220.3	1.88005	3.51175e-12	18.3	12.38	19.03	3.99	3.35	2.58
Smp_165060.1	1.87658	6.436e-18	13.04	13.07	10.86	2.94	2.17	2.3
Smp_128680.1	1.86644	0.0277544	2.02	5.15	0.93	0.5	0.31	0.84
Smp_045810.1	1.86339	0.000394754	18.63	19.35	12.5	3.77	1.46	4.9
Smp_337070.2	1.86331	8.53724e-05	1.64	1.92	2.44	0.3	0.51	0.41
Smp_242110.2	1.86235	0.00289672	2.02	2.3	1.5	0.39	0.53	0.29
Smp_121640.2	1.86229	6.11173e-13	19.75	19.12	21.76	3.22	4.36	4.86
Smp_130270.3	1.85691	1.54937e-09	12.46	13.91	15.08	3.31	3.06	2.09
Smp_344540.2	1.85366	0.000438976	4.21	3.54	2.22	0.38	0.83	0.85
Smp_159100.4	1.8509	0.00399936	2.67	2.67	1.01	0.24	0.4	0.67
Smp_062550.2	1.84801	5.48804e-07	8.11	8.34	5.41	1.54	1.15	1.78
Smp_327970.2	1.83941	0.000755846	12.23	10.12	7.93	3.02	1.75	1.37
Smp_133380.2	1.83678	6.05509e-35	61.65	64.37	60.29	12.73	13.34	12.62
Smp_337830.3	1.83584	1.26779e-32	100.41	103.59	119.65	24.71	20.99	21.18
Smp_324080.2	1.83413	2.38439e-08	22.8	30.47	17	4.57	5.49	4.68
Smp_246460.1	1.83322	8.94082e-09	24.22	20.01	16.79	5.45	2.94	4.13
Smp_329270.1	1.83247	0.00127843	25.44	16.87	17.18	7.03	1.79	3.29
Smp_094810.2	1.83098	2.71757e-07	83.22	79.64	71.37	19.5	8.4	20.42
Smp_315910.3	1.82945	0.000832484	27.02	9.75	13.14	3.34	4.9	2.17
Smp_000870.2	1.8286	0.00258901	2.56	2.49	2.61	0.27	0.41	0.93
Smp_124380.1	1.827	0.000469557	7.63	4.64	4.19	1.14	1.57	0.76
Smp_104120.1	1.82265	4.12814e-08	18.2	19.69	18.31	4.54	3.36	3.77
Smp_343700.1	1.82241	4.79229e-10	6.95	5.54	10.46	1.41	2.02	1.39
Smp_156480.1	1.82179	9.52233e-21	11.06	12.38	10.66	2.22	2.84	2.14
Smp_170260.1	1.8182	8.54906e-05	9.74	6.23	8.96	0.94	2.89	1.48
Smp_203990.1	1.81703	6.10407e-05	3.28	1.81	2.32	0.71	0.44	0.38
Smp_346400.1	1.81469	1.1497e-11	21.56	16.01	19.17	4.77	3.33	3.7
Smp_021170.1	1.81413	7.42959e-10	17.58	12.18	23.68	4.29	4.39	2.52
Smp_318900.1	1.80827	0.0077419	19.82	10.74	15.51	3.56	2.97	3.1
Smp_181000.3	1.80651	0.0255335	6.11	3.59	5.64	2.06	0.37	0.73
Smp_033400.1	1.80154	0.0378974	4.85	7.98	7.84	1.48	2.35	0.49
Smp_247940.1	1.79752	2.46017e-22	31.58	25.04	30.09	4.7	7.79	6.07
Smp_330650.1	1.79608	1.85577e-07	4.99	4.47	4.21	1.19	0.75	0.92
Smp_341560.2	1.79434	4.19611e-11	15.94	20.23	16.14	4.3	3.24	3.55
Smp_156480.5	1.79342	7.31192e-07	10.24	16.69	12.41	3.5	2.15	2.7
Smp_044470.4	1.78868	2.15586e-15	25.19	28.93	27.62	6.36	6.12	5.06
Smp_018400.3	1.78611	0.00182574	5.11	11.73	14.61	2.54	2.62	1.59
Smp_158400.1	1.78347	1.05208e-17	6.79	5.69	5.16	1.18	1.29	1.33
Smp_169980.2	1.77952	0.0139309	3.57	2.3	3.19	0.24	0.41	1.31
Smp_197480.1	1.77908	7.3903e-06	15.12	14.29	13.85	2.11	2.67	4.55
Smp_243660.1	1.7777	1.12335e-08	33.21	29.83	22.05	7.9	4.78	5.53
Smp_321080.1	1.77545	0.00510346	2.96	2.64	3.99	0.96	0.39	0.66
Smp_337830.1	1.77011	6.9587e-21	111.09	128.2	110.9	30.73	22.02	23.04
Smp_344150.1	1.76679	0.00206957	4.63	3.15	3.04	1.2	0.51	0.59
Smp_334320.1	1.76065	0.0200541	1.52	1.55	1.8	0.48	0.35	0.22
Smp_199040.2	1.76024	3.05549e-26	73.95	69.73	75.92	13.86	20.07	14.48
Smp_323330.2	1.76012	9.07669e-08	22.07	21.11	14.4	4.18	4.95	3.52
Smp_000470.1	1.76011	4.27181e-07	16.45	12.29	11.56	3.72	2.8	2.22
Smp_166290.3	1.75598	0.02709	2.96	3.12	2.65	0.63	1.08	0.23
Smp_005910.1	1.75539	8.42134e-28	168.46	163.69	152.64	41.49	35.41	29.21
Smp_130020.2	1.75525	4.8644e-13	33.09	29.52	23.59	7.63	5.2	5.95
Smp_213990.2	1.75224	1.02704e-15	20.1	18.66	19.88	3.69	4.65	4.66
Smp_342340.1	1.75198	3.68297e-05	12.23	10.22	8.26	2.51	2.13	2.06
Smp_307960.1	1.74175	5.62695e-16	10.59	13.05	14.2	2.92	3.19	2.29
Smp_031010.2	1.73616	7.86117e-11	35.37	29.08	28.31	8.55	7.01	4.97
Smp_170390.4	1.735	1.58513e-06	11.29	9.63	16.3	1.62	3.09	3.6
Smp_128420.2	1.73438	0.00500178	17.24	15.21	12.3	4.82	4.31	0.8
Smp_244440.1	1.73304	1.01169e-05	15.2	12.61	13.04	3.92	2.49	2.56
Smp_159340.2	1.73004	1.13274e-15	46.46	40.95	34.91	10.61	8.22	8.32
Smp_063390.3	1.72403	1.58692e-05	8.36	5.18	4.84	1.77	1.11	1.17
Smp_025890.1	1.72284	4.10432e-32	17.52	15.01	15.06	3.36	3.72	3.6
Smp_079910.1	1.72066	0.000134295	3.2	2.27	1.99	0.61	0.65	0.4
Smp_157830.1	1.71893	4.94627e-14	9.48	7.57	6.16	1.61	1.9	1.72
Smp_040110.1	1.71825	0.00402367	4.37	3.21	3.08	0.54	0.6	1.26
Smp_331490.2	1.71734	2.87684e-06	19.25	16.77	13.22	4.05	2.45	4.48
Smp_127480.4	1.71171	0.000339962	6.24	6.4	3.08	1.12	0.91	1.51
Smp_248180.1	1.70935	1.42745e-19	36.97	27.4	34.39	7.57	7.05	7.64
Smp_041480.3	1.70539	1.9258e-14	95.94	71.19	71.48	20.35	20.46	13.25
Smp_141460.1	1.70334	0.000858114	4.63	4.37	3.84	1.38	0.75	0.73
Smp_336120.1	1.69516	0.00641031	3.92	3.06	2.59	1.13	0.47	0.53
Smp_169040.1	1.69278	2.66742e-10	20.2	15.23	10.41	3.7	3.28	3.49
Smp_043610.1	1.68699	4.8645e-15	58.58	46.87	62.85	11.21	11.87	15.55
Smp_191870.2	1.68041	5.311e-10	11.21	12.2	15.19	3.12	3.1	2.7
Smp_046900.2	1.67746	0.00658251	10.93	9.31	5.11	2.88	1.32	1.56
Smp_149750.2	1.6773	0.000267009	71.48	50.86	45.48	21.72	7.5	9.02
Smp_138300.1	1.67728	1.55128e-15	43.27	40.79	32.93	9.24	8.32	9.42
Smp_145650.2	1.67679	0.000789416	11.72	15.34	5.28	1.79	3.23	2.58
Smp_123260.1	1.67657	2.97659e-27	78.78	65.92	58.52	16.62	14.86	15.47
Smp_345240.1	1.67454	0.00119468	5.61	4.22	4.16	1.29	0.86	1.01
Smp_169610.2	1.67236	1.26368e-05	39.56	37.88	33.67	11.9	9.29	4.51
Smp_082780.1	1.66099	2.32988e-13	33.95	29.88	43.54	9.26	9.05	6.74
Smp_330670.1	1.66065	0.0328568	3.02	1.52	2.36	0.84	0.38	0.35
Smp_045420.2	1.65924	0.000141879	9.43	8.04	5.33	2.25	1.38	1.65
Smp_178740.2	1.65565	8.28369e-13	26.69	18.04	24.06	5.14	6.23	4.83
Smp_307950.1	1.65545	0.000240148	14.48	12.9	10.39	2.28	4.47	2.28
Smp_342980.2	1.65272	0.00145907	8.87	8.44	10.61	2.5	3.08	0.99
Smp_150420.1	1.65247	4.2367e-08	8.91	8.34	7.13	2.19	1.73	1.78
Smp_345840.2	1.65086	0.0112147	6.46	6.12	4.5	2.3	0.58	1.04
Smp_022870.1	1.6469	0.00971272	1.55	1.48	1.79	0.39	0.4	0.35
Smp_322710.1	1.64686	4.80385e-11	31.18	39.37	28.55	8.18	8.33	7.03
Smp_176490.3	1.64439	1.9985e-07	16.12	15.15	13.53	2.25	4.52	3.94
Smp_156520.1	1.64164	1.73262e-09	6.41	5.4	4.54	1.38	1.15	1.32
Smp_344160.1	1.64093	0.0190047	10.84	8.42	9.49	3.71	1.2	1.72
Smp_046880.3	1.63241	0.000789416	1.59	1.93	2.05	0.56	0.45	0.3
Smp_072460.1	1.63203	8.51138e-21	61.62	57.42	52.99	15.58	13.38	12
Smp_167400.2	1.63005	1.59097e-12	7.49	5.88	5.61	1.62	1.66	1.25
Smp_311010.1	1.62896	1.70095e-19	29.5	29.34	26.02	6.81	5.87	7.53
Smp_346570.1	1.62665	1.91198e-08	36.21	29.52	23.11	6.9	5.69	8.61
Smp_124860.2	1.62533	1.04001e-09	35.05	30.81	25.44	8.89	5.75	7.05
Smp_304890.1	1.62445	1.12008e-09	14.32	15.17	10.25	2.51	3.71	3.41
Smp_141770.1	1.62257	0.00221502	3.19	3.2	3.22	0.77	1.19	0.41
Smp_161140.1	1.61835	1.11634e-15	15.07	15.16	12.67	3.17	4.24	3
Smp_015780.2	1.61012	3.32251e-26	61.86	64.05	54.95	15.36	14.79	13.67
Smp_114430.5	1.60968	0.0048246	7.43	7.42	12.45	3.06	2.1	1.38
Smp_122940.1	1.60615	1.95247e-20	47.77	43.84	40.92	11.56	10.25	10.3
Smp_337750.1	1.6047	0.00862595	10.71	8.21	6.24	3.47	1.45	1.09
Smp_247220.1	1.60411	4.30522e-11	6.53	6.17	8.72	1.71	2.01	1.52
Smp_179350.1	1.60179	6.454e-12	32.06	21.52	34.98	5.65	9.55	6.45
Smp_036180.4	1.59877	1.21323e-05	6.42	5.23	6.85	0.87	1.98	1.72
Smp_301050.1	1.59875	0.00241454	12.61	9.19	7.32	1.21	4.09	1.96
Smp_143220.2	1.59737	1.44619e-06	6.88	9.71	6.96	1.73	2.34	1.75
Smp_067510.1	1.59428	0.00154884	10.11	6.5	7.26	2.76	1.18	1.79
Smp_131360.3	1.58624	8.93462e-07	6.97	5.72	4.73	1.21	1.53	1.56
Smp_318010.2	1.58569	1.03329e-15	44.78	40.7	34.69	10.3	10.04	9.28
Smp_039490.3	1.58555	8.41216e-21	18.37	18.76	17.72	4.63	3.85	4.98
Smp_063030.1	1.58501	2.58236e-11	20.47	16.76	12.2	3.59	4.7	3.96
Smp_093630.2	1.58449	1.23805e-13	72.85	59.85	48.73	17.31	13.03	14.23
Smp_179010.3	1.58408	8.80636e-10	30.65	26.33	20.97	6.59	5.49	7.09
Smp_320840.1	1.58345	0.000131509	10.04	9.97	8.65	1.93	1.61	3.47
Smp_140810.2	1.58275	0.0289904	0.67	1.14	1.48	0.37	0.18	0.25
Smp_331720.1	1.58275	0.00681934	4.13	3.77	1.98	1.02	0.52	0.86
Smp_319370.3	1.5826	3.2373e-06	58.18	60.77	54.94	19.39	9.79	13.25
Smp_246600.2	1.58215	0.00289053	3.14	1.78	1.27	0.61	0.45	0.45
Smp_341590.2	1.58007	0.00163108	3.15	2.06	3	0.58	0.67	0.77
Smp_335770.1	1.57975	0.000372996	3.25	1.4	1.95	0.5	0.62	0.52
Smp_325510.1	1.57796	0.00771133	7.37	3.59	6.86	1.09	2.38	0.99
Smp_141280.1	1.57704	6.40421e-06	10.46	12.68	15.55	2.46	3.31	3.88
Smp_333710.1	1.57439	6.96767e-16	31.52	27.75	23.82	7.29	7.05	6.3
Smp_169070.1	1.57411	6.27613e-16	18.62	16.59	15.89	4.53	3.66	4.42
Smp_005140.1	1.57214	0.0185823	1.28	0.89	1.46	0.28	0.31	0.32
Smp_131060.2	1.5715	0.000303464	2.67	2.02	2.4	0.79	0.49	0.46
Smp_137950.1	1.56988	2.59959e-08	20.92	20.7	17.01	6.08	3.54	4.86
Smp_247420.4	1.56864	0.000872046	30.55	17.74	34.65	3.47	7.49	9.79
Smp_035500.1	1.56839	1.39579e-06	31.14	28.17	19.08	7.79	5.06	6.57
Smp_010800.4	1.56584	5.53244e-10	25.63	25.61	23.16	6.25	4.98	7.27
Smp_345640.3	1.56444	0.000432327	32.7	25.26	21.61	9.9	6.43	3.43
Smp_170390.2	1.56431	8.69029e-28	16.69	16.62	17.26	3.68	4.94	4.12
Smp_155370.2	1.56135	0.000152733	11.63	9.05	5.13	2.94	1.84	1.66
Smp_126450.3	1.56116	0.0382454	1.42	1.43	1.45	0.57	0.17	0.31
Smp_212390.2	1.56094	0.00882068	6.56	5.87	3.91	0.99	2.52	0.67
Smp_346540.1	1.5592	2.50083e-07	40.42	29.68	26.47	8.83	8.87	6.61
Smp_335570.2	1.55826	1.99139e-09	19.84	18.44	15.73	5.47	3.82	4.21
Smp_155530.1	1.55576	5.90972e-06	9.98	11.64	10.99	3.18	2.24	2.7
Smp_154250.2	1.55233	1.09489e-09	10.67	6.93	9.77	2.66	2.43	1.79
Smp_069770.2	1.55153	0.00244888	12.14	20.63	15.06	5.51	3.88	2.63
Smp_201810.1	1.5491	6.3293e-22	374.89	346.98	355.25	106.93	91.26	73.62
Smp_347670.1	1.54837	8.35699e-05	13.65	16.43	8.36	3.55	2.2	3.93
Smp_212390.1	1.54768	1.59986e-11	39.31	27.68	24.43	7.92	6.82	8.31
Smp_140720.1	1.54756	1.12007e-09	177.62	106.02	168.54	38.83	46.34	29.15
Smp_148070.1	1.54612	0.00173403	8.31	7.06	6.19	2.64	2.05	0.76
Smp_163050.2	1.54395	4.63206e-09	26.94	26.17	24.75	8.14	5.35	6.05
Smp_330760.1	1.54306	0.0035229	4.76	8.63	6.81	2.1	1.63	1.37
Smp_211130.1	1.54299	2.11523e-08	9.78	11.32	9.14	3.06	2.28	2.31
Smp_063670.3	1.54296	0.000387994	10.36	5.52	11.15	2.08	2.53	2.26
Smp_134260.1	1.5421	2.25062e-05	8.64	7.74	5.74	2.32	1.7	1.56
Smp_051090.1	1.541	7.49434e-07	14.68	11.15	10.95	3.74	2.81	2.73
Smp_267190.1	1.54002	2.16768e-20	35.58	35.65	29.52	8.55	8.25	8.8
Smp_315830.1	1.53927	5.93711e-12	15.39	14.07	10.85	3.64	3.68	2.96
Smp_335550.1	1.53575	0.0231009	3.41	5.56	3.52	0.61	1	1.58
Smp_148900.1	1.53147	3.20468e-17	29.73	29.27	23.77	6.97	6.47	7.73
Smp_203950.1	1.5282	3.50326e-28	172.2	187.83	216.22	54.63	48.31	44.73
Smp_331980.2	1.52711	1.54174e-14	17.28	16.28	15.87	4.32	4.09	4.26
Smp_198730.1	1.52687	9.63295e-08	8.5	7.01	6.87	2.22	1.74	1.72
Smp_137950.2	1.52368	0.00199483	7.31	4.05	3.45	0.91	1.36	1.57
Smp_126210.1	1.52245	0.0179977	9.12	8.53	10.51	4.16	0.87	2.09
Smp_246520.1	1.51832	1.90957e-07	36.62	31.48	26.35	9.39	5.81	8.97
Smp_041760.3	1.5144	1.22507e-06	5.23	4.09	3.12	1.01	1.03	1.18
Smp_198360.1	1.51259	1.45753e-24	25.86	24.91	21.85	6.3	6.79	5.79
Smp_144570.3	1.51064	1.64804e-10	31.47	23.88	27.2	8.42	5.84	6.96
Smp_151570.1	1.51058	0.000566205	5.51	4.87	3.97	1.17	1.06	1.48
Smp_144240.1	1.50697	4.11794e-08	15.54	15.56	12.47	4.19	3.22	3.91
Smp_144240.2	1.50697	4.11794e-08	15.54	15.56	12.47	4.19	3.22	3.91
Smp_345330.1	1.50692	6.98788e-07	6.08	4.24	4.15	1.01	1.33	1.44
Smp_212600.2	1.50689	7.11442e-05	13.53	10.16	16.4	2.68	5.74	2.1
Smp_015780.1	1.50601	2.31492e-36	88.04	90.81	81.1	22.6	22.55	22.64
Smp_344670.1	1.50568	1.90589e-05	7.49	6.88	8.36	1.68	1.89	2.35
Smp_127480.1	1.50551	8.8224e-27	20.01	19.33	18.3	4.93	5.38	4.76
Smp_135920.1	1.50363	5.0065e-11	24.47	22.03	18.58	6.25	5.2	5.46
Smp_318000.1	1.49904	0.0168113	5.68	2.82	3.77	0.89	1.6	0.77
Smp_014020.2	1.49796	2.51555e-08	45.25	31.89	28.78	9.53	7.97	10.04
Smp_345780.2	1.49729	0.0252657	9.2	13.35	10.78	0.85	2.99	5.02
Smp_196230.1	1.49716	6.29352e-08	135.42	93.52	79.17	32.11	25.77	22.43
Smp_038940.1	1.49685	5.1902e-06	49.59	45.87	38.6	11.54	16.59	7.36
Smp_135930.2	1.49602	5.11639e-08	20.26	26.31	21.04	7.02	5.32	5.32
Smp_335530.1	1.494	1.44589e-18	30.93	24.93	27.9	6.73	8.9	6.49
Smp_126170.3	1.48961	4.95992e-05	11.74	11.67	13.67	4.64	2.3	2.72
Smp_334490.1	1.48814	1.24083e-13	30.35	34.52	38.74	10.39	9.39	7.52
Smp_176850.1	1.48692	8.40141e-06	9.89	8.63	6.24	2.36	1.82	2.31
Smp_309480.1	1.48652	4.40832e-07	1320.6	1614.1	2507.02	620.02	477.7	333.2
Smp_301990.1	1.48559	0.0132932	2.41	2.91	3.55	1.02	1.06	0.26
Smp_041880.1	1.48319	0.000343339	17.07	9	10.43	2.86	3.06	3.71
Smp_204160.1	1.48242	3.31434e-09	34.89	51.1	66.35	13.62	12.63	14.1
Smp_000510.1	1.48207	1.19028e-18	91.71	95.46	74.54	24.56	22.51	22.23
Smp_137840.4	1.48021	0.00076277	15.04	10.98	11.92	3.19	3.69	3.19
Smp_328260.2	1.4802	0.00329354	8.67	9.95	9.25	2.64	2.5	2.29
Smp_345840.3	1.47928	5.23848e-05	7.1	8.59	6.41	1.58	2.17	2.19
Smp_084540.2	1.478	2.97541e-33	128.77	123.99	114.93	35.06	30.25	32.18
Smp_133030.1	1.47442	0.000159363	11.15	9.09	11	2.87	2.5	2.79
Smp_332510.1	1.47398	2.05826e-09	42.05	31.6	29.87	8.71	10.68	8.26
Smp_142930.1	1.47258	3.32246e-17	31.65	28.71	27.1	7.88	6.98	8.33
Smp_193150.2	1.47257	2.64294e-14	122.64	107.94	89.23	27.61	33.08	24.96
Smp_163600.2	1.47099	0.0201289	8.46	5.83	1.84	1.34	1.19	1.77
Smp_203970.2	1.47068	1.02417e-07	96.25	101.03	90.43	32.96	25.78	17.86
Smp_125260.1	1.46909	9.35547e-33	133.96	106.68	122.97	31.83	32.13	33.08
Smp_140940.3	1.46889	8.78498e-14	14.97	13.95	12.9	4.03	4.25	2.93
Smp_198980.1	1.46791	4.80697e-16	115.71	79.11	83.01	24.03	29.37	20.98
Smp_244340.2	1.46704	0.000312647	1.93	1.96	1.79	0.71	0.37	0.42
Smp_149950.1	1.46641	3.80479e-06	29.03	32.49	18.75	7.33	8.74	5.55
Smp_034120.2	1.46625	3.63743e-09	254.09	202.13	167.76	71.25	52.36	42.78
Smp_213720.2	1.46595	0.00751484	10.08	13.82	5.69	3.62	1.74	2.51
Smp_121600.2	1.46554	0.00693336	4.2	8.76	5.85	1.65	1.56	1.86
Smp_043910.1	1.46547	2.23803e-05	10.16	10.63	9.05	3.24	2.14	2.53
Smp_010620.3	1.46113	8.17881e-05	13.16	12.23	10.15	2.66	2.35	4.5
Smp_181450.1	1.45895	1.11634e-15	28.46	29.17	38.01	8.67	9.25	7.85
Smp_200900.1	1.45398	8.5413e-36	847.6	818.98	828.31	242.96	237.08	194
Smp_034980.5	1.45333	0.0019578	34.1	36.28	24.51	13.17	3.71	8.48
Smp_343090.1	1.45318	2.65137e-08	12.23	11.03	13.05	3.05	3.5	3.3
Smp_158460.2	1.45228	1.13264e-06	11.73	6.71	12.12	2.58	2.89	2.75
Smp_016730.1	1.44875	1.05096e-08	26.21	24.12	24.21	8.22	5.49	6.32
Smp_168370.5	1.44837	4.9389e-13	9.82	9.33	10.87	3.02	2.63	2.46
Smp_248020.1	1.44805	6.70327e-15	49.35	46.26	40.94	13	11.43	12.44
Smp_166660.2	1.44761	2.44976e-05	6.99	5.78	7.58	2.03	1.82	1.65
Smp_126020.2	1.4472	4.72656e-19	13.8	12.75	12.11	3.81	3.29	3.36
Smp_245250.1	1.44702	2.01047e-06	7.3	7.77	6.05	2.31	1.63	1.75
Smp_132180.2	1.43948	5.94554e-14	3.66	3.86	4.28	1.07	1.04	1.1
Smp_047330.1	1.43858	7.2606e-06	10.75	13.7	11.1	3.67	3.22	2.79
Smp_332800.1	1.43747	0.000197235	3.3	3.79	3.28	0.53	1.5	0.86
Smp_242630.2	1.43709	0.0296914	6.56	5.98	7.25	2.71	2.08	0.59
Smp_330450.1	1.43355	0.04718	3.37	1.57	3.4	0.82	0.94	0.53
Smp_049990.2	1.43347	7.81392e-10	33.81	38.17	29.84	11.34	8.38	8.09
Smp_125780.2	1.43297	0.000477295	29.01	25.86	20.74	9.03	8.08	3.62
Smp_169340.2	1.42956	3.17422e-18	229.98	204.09	190.1	63.26	55.66	52.13
Smp_329930.1	1.42621	0.0356781	1.63	0.99	1.57	0.5	0.39	0.25
Smp_197230.1	1.42591	3.68661e-12	43.29	37.54	37.18	11.06	8.79	12.41
Smp_328260.1	1.42436	0.000940063	24.39	29.94	21.24	8.56	7.75	4.6
Smp_147150.1	1.42356	7.27184e-23	50.55	37.94	39.74	12.07	12.38	10.9
Smp_074410.1	1.42089	6.65156e-11	87.54	83.82	70.26	26.67	18.41	21.34
Smp_018400.1	1.41996	0.0184495	18.92	21.27	6.4	5.89	3.51	3.38
Smp_059130.2	1.41821	0.0409386	2.65	1.01	1.76	0.45	0.33	0.71
Smp_038410.1	1.41585	0.00293252	20.47	8.6	15.03	3.3	6.09	2.91
Smp_166420.1	1.41335	1.14164e-10	12.01	11.58	11.06	3.36	3.03	3.2
Smp_314990.1	1.41235	0.0262505	3.68	2.55	3.03	0.81	0.72	1.03
Smp_306730.1	1.41199	8.29674e-10	35.44	41.65	40.56	13.3	10.27	9.03
Smp_165080.2	1.40948	0.00933017	1.85	3.27	3.03	0.86	0.61	0.77
Smp_150870.1	1.40816	6.62717e-05	14.98	14.33	9.32	4.63	3.01	3.07
Smp_332140.1	1.40675	0.00464476	4.65	2.84	5.67	1	1.62	1.09
Smp_310580.1	1.40334	0.0166334	10.5	11.63	6.29	3.66	2.77	1.62
Smp_087340.1	1.40222	2.69021e-20	85.07	82.85	68.29	23.12	21.79	21.19
Smp_305350.3	1.40051	2.0499e-14	20.75	20.06	21.11	5.2	6.81	5.47
Smp_140200.3	1.39947	0.000897555	8.44	6.78	8.04	2.21	1.76	2.48
Smp_003270.1	1.39858	1.46511e-13	64.22	58.45	45.53	17.12	16.2	13.9
Smp_244900.2	1.39674	0.0242678	12.61	8.16	9.98	3.47	3.95	1.28
Smp_021960.4	1.39636	0.000523048	4.22	2.77	5.73	1.19	1.35	1.03
Smp_340620.1	1.39608	0.0468658	2.02	2.05	1.9	0.51	0.54	0.63
Smp_084520.1	1.3956	1.7555e-20	63.53	54.25	55.67	16.06	15.07	17.5
Smp_157200.1	1.3898	0.0020065	4.03	3.14	2.37	0.9	0.74	1.04
Smp_347880.2	1.38893	5.80669e-05	10.49	9.55	7.53	2.64	2.64	2.55
Smp_144190.1	1.38694	3.19368e-06	4.35	4.97	4.22	1.26	1.18	1.4
Smp_000470.3	1.38683	7.36272e-07	26.82	21.53	19.88	7.56	4.99	6.59
Smp_210380.2	1.38377	2.82101e-12	55.34	42.74	44.85	13.33	16.22	11.11
Smp_340100.2	1.38007	0.0446504	2.87	3.01	1.7	0.42	1.02	0.75
Smp_052350.2	1.37982	1.62614e-06	74.76	39.33	37.62	15.83	15.28	11.83
Smp_162260.2	1.37754	9.65055e-05	31.07	24	27.35	10.26	4.4	8.48
Smp_341450.1	1.37678	3.41169e-10	29.11	30.14	28.03	9.18	8.46	7.19
Smp_148400.5	1.3751	0.0195809	2.04	1.38	1.17	0.34	0.5	0.47
Smp_210170.1	1.37418	1.5471e-18	152.9	156.36	129.91	46.66	41.08	37.6
Smp_164250.2	1.37324	7.39653e-08	20.18	16.13	14.81	5.02	4.68	4.86
Smp_166660.1	1.37214	0.0021779	8.04	7.63	5.41	1.85	1.42	2.7
Smp_343760.2	1.37161	6.55091e-05	22.03	11.82	11.34	3.8	5.5	3.64
Smp_129640.2	1.3698	1.17587e-07	6.59	5.52	6.59	1.25	2	2.14
Smp_102780.2	1.36836	6.34446e-05	4.45	2.72	4.11	1.13	0.87	1.21
Smp_135990.1	1.36799	1.34051e-05	14.74	12.05	10.67	3.44	3.02	4.23
Smp_012670.1	1.36684	2.32022e-06	72.34	60.15	45.45	17.52	14.61	18.61
Smp_196230.3	1.3614	0.0225261	9.05	5.82	5.15	2.43	1.61	1.78
Smp_133170.1	1.3611	0.000938338	11.35	17.28	10.45	4.33	3.37	3.54
Smp_147150.2	1.35978	2.78269e-12	192.06	189.77	135.16	52.87	54.84	41.78
Smp_245670.1	1.35903	0.0343049	11.17	10.13	6.42	4.34	1.29	2.23
Smp_305350.1	1.35768	0.000327469	20.94	15.44	9.13	5.66	3.99	3.42
Smp_011980.2	1.3568	9.55429e-05	6.76	5.27	5.69	1.91	2	1.21
Smp_031270.1	1.35651	0.0276612	4.68	2.11	4.2	0.75	1.39	1.03
Smp_181180.2	1.35572	1.66338e-07	10.7	11.04	8.48	3.32	2.54	2.82
Smp_333320.1	1.35294	6.02287e-07	14.04	13.28	10	4.2	3.76	2.85
Smp_165760.1	1.35188	0.000428339	3.35	2.51	2.45	0.86	0.67	0.86
Smp_028360.1	1.35051	7.06088e-11	35.3	30.46	24.96	8.84	8.56	8.9
Smp_077230.1	1.34956	0.002363	5.95	6.21	7.85	1.39	1.75	2.73
Smp_321730.1	1.34864	4.7942e-07	7.78	9.49	12.72	3.01	2.72	2.97
Smp_169040.2	1.34721	1.26809e-06	42.39	43.07	28.27	12.34	10.76	9.91
Smp_144950.1	1.34718	1.16676e-07	22	19.93	16.6	5.93	4.75	6.24
Smp_333490.1	1.34376	3.39752e-05	3.75	3.87	4.23	1.29	1.19	0.97
Smp_321570.1	1.33866	1.0969e-05	10.78	8.02	8.15	2.9	2.55	2.38
Smp_157680.2	1.3344	0.000600536	43.21	30.61	33.6	14.32	8.55	8.26
Smp_012010.1	1.33314	7.05977e-13	19.85	12.92	15.74	4.58	5.21	4.46
Smp_312910.1	1.33013	0.000363793	2.66	2.81	2.03	0.59	0.89	0.76
Smp_061210.1	1.32845	2.4532e-07	13.01	16.31	14.56	4.43	3.65	4.79
Smp_345420.1	1.32746	8.98929e-09	24.07	21.8	20.29	7.21	6.58	5.69
Smp_196040.3	1.32745	0.000183128	10.99	10.46	10.14	4.17	2.97	2.13
Smp_329280.1	1.32668	0.0420103	10.01	9.31	10.11	5.05	1.18	2.27
Smp_174680.1	1.32654	6.09064e-25	42.29	40.84	41.22	12.5	11.74	12.35
Smp_210900.4	1.32584	0.000353247	15.14	12.39	17.86	2.86	4.42	6.18
Smp_142600.2	1.32567	1.05718e-06	12.01	11.63	7.57	2.66	2.93	3.65
Smp_021600.3	1.32545	0.0338441	11.79	13.84	8.36	4.94	1.3	3.7
Smp_035460.1	1.32498	4.28656e-05	8.93	11.72	11.62	3.02	4.13	2.46
Smp_067480.2	1.3243	1.17521e-13	34.27	39.67	39.12	11.69	11.5	10.29
Smp_210900.2	1.32407	2.28041e-10	59.9	51.89	47.93	18.7	15.96	12.45
Smp_121140.1	1.32298	2.10977e-05	26.21	20.55	18.53	7.98	4.88	6.27
Smp_053160.2	1.32145	0.046484	5.09	2.19	4.8	1.41	1.5	0.66
Smp_344450.1	1.3206	1.60084e-06	35.58	33.2	22.77	10.73	8.93	7.41
Smp_049610.2	1.31859	0.00308859	4.77	5.02	4.07	1.57	1.3	1.22
Smp_322800.1	1.31658	0.0252743	16	16.93	20.2	6.58	3.03	5.87
Smp_213170.2	1.31565	0.00207568	7.35	12.91	13.01	3.67	3.39	2.9
Smp_123190.2	1.31294	5.59885e-06	24.21	22.19	20.72	5.8	7.04	7.22
Smp_170910.2	1.31158	3.32483e-09	43.37	27.52	30.35	11.13	10.68	8.28
Smp_137930.1	1.31122	1.7958e-05	23.4	18.13	15.9	6.57	6.45	4.15
Smp_098320.5	1.30873	0.000419415	14.28	16.18	11.36	4.29	3.49	4.7
Smp_170540.1	1.30848	0.0173191	6.56	3.02	11.67	1.14	2.67	2.53
Smp_341890.1	1.30818	2.82012e-44	63.63	61.74	57.51	17.59	19.38	17.81
Smp_125930.1	1.30796	0.0147818	3.61	2.61	1.71	0.89	0.66	0.78
Smp_051220.1	1.30783	2.70005e-05	8.97	6.43	6.16	2.35	1.85	2.18
Smp_319010.1	1.30594	0.00113141	3.65	2.38	4.24	0.89	1.4	0.81
Smp_337140.6	1.30578	0.00893446	8.35	3.69	10.92	1.67	2.93	2.29
Smp_147240.5	1.30541	0.00357686	2.28	2.26	1.35	0.56	0.51	0.7
Smp_033050.3	1.30495	0.0019532	8.09	6.47	5.67	2.99	1.41	1.6
Smp_247640.2	1.30493	3.10019e-10	23.56	27.39	32.65	8.21	7.41	9.39
Smp_082250.1	1.30339	0.00110422	3.04	4.51	4.01	1.4	0.91	1.13
Smp_068750.1	1.30309	0.000766988	5.66	4.27	4.07	1.42	1.04	1.71
Smp_143870.1	1.30208	0.00231521	30.59	32.68	53.34	11.11	14.41	9.68
Smp_342240.2	1.30176	0.000387356	5.98	8.69	6.07	2.39	1.9	1.94
Smp_329650.1	1.30141	0.00595836	1.49	0.89	2.4	0.38	0.59	0.47
Smp_149380.1	1.30058	1.35069e-11	20.71	19.6	18.24	6.54	5.01	5.92
Smp_171660.2	1.30055	3.06289e-05	66.08	49.41	42.12	20.38	14.3	12.33
Smp_246940.2	1.3001	0.0369944	4.17	3.78	3.01	1.87	0.67	0.71
Smp_166120.2	1.29973	1.08882e-08	21.69	18.95	18.86	6.53	5.99	5.32
Smp_335340.1	1.29952	9.10175e-15	190.91	208.99	205.01	69.6	57.66	54.19
Smp_194900.1	1.29929	2.25226e-18	19.66	18.42	22.55	5.57	6.14	6.53
Smp_341320.1	1.29861	6.21809e-09	49.11	47.8	34.54	14.61	13.08	11.84
Smp_139060.2	1.29779	9.92123e-05	13.28	15.29	8.65	4.1	2.74	4.34
Smp_143670.1	1.29777	2.5849e-06	18.81	11.84	14.03	4.01	5.31	4.18
Smp_247820.2	1.29723	0.0212521	8.63	6.05	6.93	1.88	2.96	1.83
Smp_062900.3	1.29706	0.00577703	3.05	3.27	2.71	0.93	0.78	0.99
Smp_322690.1	1.29578	8.29728e-08	60.83	68.5	58.06	20.99	14.51	20.7
Smp_017710.1	1.29295	9.52228e-07	15.82	18.51	11.4	4.44	5.27	4.2
Smp_146340.2	1.29108	0.00139866	18.86	12.18	11.97	5.87	4.09	2.97
Smp_125650.2	1.29075	4.4956e-05	8.42	5.81	6.07	1.54	2.11	2.51
Smp_346060.1	1.28518	0.00164485	6.88	6.49	5.24	2.06	1.55	1.99
Smp_180040.3	1.28365	1.0838e-13	64.38	68.12	58.27	20.83	17.07	19.92
Smp_018570.1	1.28173	2.7246e-10	99.02	99.8	78.04	34	25.43	24.66
Smp_341580.2	1.2813	0.000176655	8.67	8.97	9.55	2.13	3.3	2.95
Smp_103920.1	1.28123	2.21343e-09	43.82	42.32	33.58	13.66	10.35	12.36
Smp_021830.2	1.2787	3.66952e-06	27.59	26.01	25.29	10.03	6.57	7.24
Smp_041570.1	1.27776	0.0490273	9.34	7.46	4.05	2.7	1.1	2.47
Smp_012150.3	1.27753	7.6118e-07	37.89	28.02	40.67	11.03	12.93	8.71
Smp_313640.2	1.27607	1.31218e-07	20.19	20.35	22.31	7.07	7.21	4.93
Smp_005160.1	1.27584	5.22206e-11	77.77	79.68	71.89	27.6	24.65	17.82
Smp_189830.1	1.27575	0.00215627	6	6.59	6.08	2.5	1.49	1.64
Smp_071880.1	1.27571	1.62831e-20	117.05	100.1	109.96	36.67	34.35	28.77
Smp_168780.1	1.27444	0.000513591	4.61	5.68	3.73	1.45	1.31	1.53
Smp_147240.6	1.27387	0.00262474	2.76	1.79	3.86	0.63	1.08	0.89
Smp_244690.2	1.27311	1.50044e-06	23.16	17.68	20.39	4.89	7.71	6.3
Smp_001170.1	1.27098	3.34806e-05	20.22	17.79	21.58	3.9	5.86	8.58
Smp_002950.1	1.26952	5.17638e-11	39.63	40.4	44.05	13.68	12.05	12.21
Smp_049970.2	1.26815	1.91847e-20	98.6	87.6	86.14	29.51	25.65	28.18
Smp_304880.1	1.26437	0.000591564	12.58	11.01	7.71	3.81	2.87	2.92
Smp_135510.3	1.26347	2.01038e-15	67.32	58.64	64.51	16.82	19.97	21.95
Smp_169780.3	1.26081	7.56061e-05	11.09	9.56	9.84	3.56	3.26	2.57
Smp_141230.1	1.26021	0.00945737	3.18	2.69	6.22	1.04	1.35	1.34
Smp_150560.2	1.25937	0.00760461	6.72	4.04	11	2.69	1.88	2.09
Smp_247870.1	1.25729	1.78408e-19	66.78	61.21	53.3	19.7	19.55	16.91
Smp_303950.1	1.25609	5.13479e-16	27.17	25.43	32.51	8.18	10.4	7.89
Smp_342550.1	1.2545	7.7461e-09	45.1	38.96	29.66	10.91	11.59	12.76
Smp_054120.2	1.2545	8.57362e-05	25.69	21.99	15.39	6.44	6.97	6.18
Smp_135480.1	1.25407	2.04364e-08	10.34	8.53	8.16	2.82	2.69	2.86
Smp_342840.1	1.25264	3.78448e-09	4.99	4.39	5.64	1.67	1.63	1.35
Smp_033210.2	1.25149	0.0129274	22.06	30.7	12.71	8.6	6.3	5.43
Smp_344550.1	1.24806	9.48737e-11	6.81	7.01	8.42	2.5	2.28	2.13
Smp_166090.3	1.24611	7.72536e-06	10.71	11.23	14.23	3.24	3.7	4.37
Smp_314640.2	1.24478	1.41108e-07	1495.48	1961.93	2750.01	744.06	642.51	549.02
Smp_246010.6	1.24387	5.14086e-10	33.69	30.73	25.13	10.33	8.3	9.24
Smp_337870.1	1.24238	0.000324937	4.79	5.58	8.5	1.58	2.78	1.59
Smp_304870.1	1.24134	0.00977631	4.67	4.43	3.37	1.69	0.9	1.26
Smp_344450.2	1.23643	0.000571219	6.94	8.53	5.1	2.01	2.25	2.25
Smp_197730.2	1.23052	1.64304e-16	78.73	83.43	102.69	29.48	26.79	27.08
Smp_308270.2	1.23009	0.00248837	6.79	8.19	7.11	2.97	2.58	1.45
Smp_149180.3	1.22739	0.0070105	6.41	9.53	5.49	2.04	2.61	2.19
Smp_131070.1	1.22687	1.1146e-13	25.06	21.61	29.01	8.65	8.15	7.07
Smp_167020.1	1.22466	3.60289e-08	21.02	19.52	15.66	6.87	5.55	5.33
Smp_137110.2	1.22458	1.66793e-10	73.78	67.72	57.45	24.71	18.95	19.1
Smp_034860.1	1.22299	0.0462787	1.04	0.55	0.65	0.18	0.33	0.22
Smp_015850.1	1.22274	1.28593e-16	343.15	310.49	291.81	114.79	91.97	92.16
Smp_328150.1	1.22154	0.0380659	2.05	1.92	3.23	0.61	0.65	1.01
Smp_045490.1	1.22134	0.00133331	17.43	10.63	11.11	5.35	3.74	3.22
Smp_027450.1	1.22103	0.000437411	6.06	4.39	3.73	1.44	1.64	1.44
Smp_324060.1	1.22102	0.000848234	25.69	31.79	31.64	9.16	9.09	9.99
Smp_072990.1	1.22091	7.77515e-12	49.33	44.32	41.16	16.09	14.08	12.52
Smp_144660.3	1.21887	0.00538053	6.96	7.79	4.99	2.75	1.46	1.96
Smp_161080.1	1.21846	0.000823135	32.79	12.14	19.74	6.13	8.68	5.68
Smp_038140.2	1.21669	4.01483e-05	13.34	11.59	8.62	4.05	2.75	3.81
Smp_035460.5	1.2159	0.00177798	14.36	11.18	7.92	4.44	3.05	3.13
Smp_246260.2	1.21477	1.27882e-18	80.07	71.01	64.51	23.81	22.59	22.26
Smp_337440.1	1.21453	7.46874e-06	13.93	9.73	18.12	3.33	5.87	4.16
Smp_005640.1	1.21306	2.41023e-08	22.95	18.03	19.9	6	5.94	7.43
Smp_342150.1	1.21186	7.4246e-06	9.64	12.5	11.81	3.64	3.28	3.9
Smp_138210.1	1.21173	9.30583e-10	50.6	46.73	38.59	16.82	14.1	12.43
Smp_246010.3	1.21163	0.0112619	9.37	9.63	6.29	3.44	2.92	1.71
Smp_302650.3	1.21127	0.0168791	9.39	9.34	6.4	1.29	2.29	4.52
Smp_307960.3	1.21127	0.0187305	6.2	2.39	5.92	1.09	2.35	1.2
Smp_138300.2	1.21055	0.0365318	3.5	4.84	5.65	1.74	1.68	1.07
Smp_316630.1	1.20941	3.77641e-07	12.44	17.57	12.47	4.25	4.7	4.71
Smp_078400.2	1.20839	0.00373103	1.79	2.01	1.49	0.49	0.7	0.53
Smp_345680.3	1.20708	0.0112701	2.95	1.97	4.77	0.63	1.45	1.05
Smp_128070.1	1.20562	0.000375118	33.39	29.07	31.59	10.08	14.08	6.22
Smp_331050.1	1.20548	0.00707992	7	5.39	9.75	2.57	2.19	2.24
Smp_058620.1	1.20331	1.85862e-23	284.83	243.04	230.59	85.65	82.32	75.61
Smp_001780.3	1.20287	6.35906e-09	19.66	22.23	16.07	6.04	6.43	6.22
Smp_136490.1	1.19863	4.07515e-17	40.69	35.24	34.47	11.83	13.01	10.82
Smp_076450.2	1.19804	2.30024e-06	26.67	29.71	18.34	8.8	8.09	7.25
Smp_178490.2	1.19784	0.0164573	14.04	14.19	16.88	6.57	2.42	5.28
Smp_212990.2	1.19608	1.76794e-06	44.95	56.11	41.45	18.63	12.92	14.41
Smp_125890.1	1.19316	8.90157e-08	86.45	115.62	72.17	28.47	33.54	27.43
Smp_126170.2	1.19199	1.71937e-05	10.82	14.13	14.23	4	4.07	4.63
Smp_011150.1	1.19199	8.83626e-15	164.62	144	132.48	53.65	45.26	43.62
Smp_175910.2	1.19126	9.53304e-13	134.99	134.82	106.14	44.89	38.95	37.92
Smp_124100.2	1.19072	1.46134e-14	42.84	37.78	34.25	13.01	13.29	10.97
Smp_012860.2	1.18968	8.06713e-08	76.77	83.62	76.14	31.9	21.94	22.59
Smp_135270.1	1.18949	1.65479e-08	25.45	31.13	25.32	9.47	9.08	8.03
Smp_345970.2	1.18869	0.000220119	26.39	12.91	15.6	4.21	6.56	7.03
Smp_135510.2	1.18846	2.53132e-10	18.42	16.75	18.89	6.41	6.22	4.92
Smp_125340.1	1.18842	4.18986e-16	39.26	39.11	32.09	12.34	12.71	10.89
Smp_042790.2	1.18833	0.0493945	7.51	6.83	3.68	2.07	1.5	2.19
Smp_316570.1	1.18762	0.0199364	3.39	1.89	1.83	0.65	0.87	0.79
Smp_031690.2	1.18754	0.00380078	56.46	45.84	34.3	7.56	15.49	21.65
Smp_342930.1	1.18446	7.83449e-13	66.25	59.61	48.31	19.59	19.55	17.6
Smp_211160.1	1.18378	1.00814e-07	23.55	23.85	18.36	7.47	5.92	7.98
Smp_125420.1	1.18262	0.00940507	3.84	2.77	2.52	1.08	0.93	0.94
Smp_324020.1	1.18171	2.97058e-12	71.83	63.8	75.65	23.75	23.31	21.77
Smp_132550.1	1.18144	0.000523195	5.37	6.13	5.85	2.1	1.55	1.97
Smp_174710.1	1.18014	8.36066e-12	30.63	28.87	28.11	10.43	8.26	9.77
Smp_130370.1	1.17735	4.85488e-05	90.48	68.51	134.53	39.02	27.73	28.44
Smp_059210.2	1.17686	1.31943e-17	176.26	167.27	159.54	59.72	59.43	45.63
Smp_213730.3	1.17638	7.80423e-11	95	95.43	78.87	34.34	25.84	27.8
Smp_103560.2	1.17548	0.00356301	14.4	15.03	8.65	5.01	4.13	3.35
Smp_172460.1	1.17438	0.00182274	43.34	29.12	21.51	14.58	9.33	6.68
Smp_332200.1	1.17239	0.00099628	4.44	4.62	5.17	1.87	1.76	1.05
Smp_121940.2	1.17004	0.0382504	3.69	2.68	1.68	0.72	1.19	0.74
Smp_165950.1	1.17002	2.31654e-06	22.46	23.72	18.78	8.18	6.5	6.6
Smp_340380.1	1.16925	1.56576e-12	117.7	109.97	105.82	38.78	42.8	28.39
Smp_135130.1	1.16865	3.10379e-08	15.19	14.7	16.34	4.9	5.14	5.19
Smp_210480.1	1.16678	6.98968e-14	73.86	67.84	60.56	23.53	24.01	19.18
Smp_007540.1	1.1661	0.0130555	24.57	22.32	24.11	11.95	5.87	5.2
Smp_038420.1	1.16609	0.038001	11.77	14.98	5.02	4.21	4.36	1.99
Smp_334310.1	1.16512	2.04628e-06	5.16	5.36	7.06	1.55	2.05	2.22
Smp_050470.1	1.16414	7.27852e-23	48.76	46.55	43.64	16.01	14.58	15.23
Smp_056620.1	1.16088	1.03133e-10	30.19	26.22	24.79	9.62	7.66	9.48
Smp_172210.2	1.16051	1.18484e-08	14.08	10.39	12.74	4.4	3.87	3.97
Smp_024860.1	1.16026	0.00720668	5.95	3.99	6.22	1.51	2.38	1.52
Smp_158430.1	1.15914	2.84705e-09	36.34	40.79	34.98	11.46	14.57	11.41
Smp_210080.1	1.15878	2.99726e-19	41.5	42.4	38.52	13.54	13.75	13.28
Smp_143440.1	1.15781	2.32865e-14	105.25	132.17	128.47	42.9	39.88	38.69
Smp_213140.2	1.15768	0.00732522	16.99	17.16	13.62	4.41	7.29	4.31
Smp_121940.1	1.15648	2.9645e-07	81.78	67.82	51.93	25.97	22.16	18.68
Smp_096640.2	1.15463	3.6683e-19	73.57	64.21	63.49	23.52	23.64	19.76
Smp_159340.1	1.15398	0.0357575	8.68	9.67	3.97	2.96	1.9	2.54
Smp_092180.1	1.15234	2.51769e-12	28.34	22.77	24.82	8.93	8.56	7.74
Smp_242670.1	1.15154	1.69952e-15	28.62	28.58	29.13	10.05	8.85	9.75
Smp_088550.3	1.15085	1.33091e-07	22.99	28.33	31.97	9.42	9.78	8.57
Smp_077670.2	1.15007	2.92136e-06	25.42	24.63	19.24	8.48	7.88	6.78
Smp_331160.2	1.14927	0.00779976	4.66	2.63	3.69	1.44	1.15	1.03
Smp_076860.1	1.14923	5.93674e-08	23.55	22.5	19.07	7.97	6.45	7.22
Smp_052140.2	1.14755	0.000735467	29.74	28.54	26.31	10.66	12.04	5.63
Smp_305070.1	1.14627	1.06094e-10	50.59	60.5	58.37	19.42	18.43	18.78
Smp_305120.1	1.14618	1.24075e-11	24.84	24.42	23.26	9	6.99	8.15
Smp_122960.2	1.14615	0.00123496	9.18	8.81	5.76	2.12	2.6	3.26
Smp_266930.2	1.14591	1.95784e-05	10.04	7.87	7.72	2.84	2.74	3
Smp_336700.4	1.14479	0.00067748	7.25	9.98	12.87	3.81	2.82	3.39
Smp_334230.1	1.14145	6.63324e-12	40.57	45.28	46.8	14.82	14.18	15.42
Smp_346200.2	1.141	0.000807737	7.36	9.65	8.02	3.82	2.42	2.12
Smp_132120.1	1.14024	3.58407e-14	77.74	66.51	56.87	22.94	23.66	20.98
Smp_213640.1	1.13691	5.13186e-12	49.39	40.01	52.36	14.62	16.41	16.75
Smp_059210.1	1.13591	8.57658e-26	137.2	127.64	114.49	42.61	44.44	40.86
Smp_015050.1	1.13487	3.17398e-13	109.45	106.04	93.13	37.41	30.59	35.74
Smp_246230.1	1.13451	3.32445e-33	543.02	537.56	478.93	176.04	174.49	175.72
Smp_168340.1	1.13432	1.73004e-33	66.78	61.15	58.46	20.37	21.55	20.97
Smp_266790.1	1.1332	2.83926e-10	161.93	131.19	104.54	43.43	48.97	42.01
Smp_027910.2	1.13298	0.000381289	31.48	26.39	19.75	8.38	11.61	6.44
Smp_136360.2	1.13168	0.0185739	4.4	5.62	5	2.2	1.68	1.21
Smp_310620.2	1.13007	0.000148314	9.08	9.58	7.39	3.14	2.36	3.26
Smp_245360.2	1.12913	4.15411e-06	4.98	4.97	5.89	1.95	1.64	1.75
Smp_049000.2	1.1285	1.31332e-09	96.99	81.55	76.15	28.94	34.33	23.17
Smp_337140.3	1.1284	0.000914655	10.47	12.78	10.48	4.42	3.66	3.25
Smp_319050.1	1.12821	0.0378133	14.91	19.22	9.57	6.96	2.33	5.4
Smp_342490.1	1.12597	2.72069e-06	17.18	15.76	23.54	6.54	6.38	6.2
Smp_170910.1	1.12523	1.4271e-11	23.65	29.99	27.17	8.08	10.2	9.29
Smp_148070.4	1.12034	0.0120518	19.08	13.55	11.51	4.88	6.91	3.41
Smp_135880.1	1.11975	0.000131227	15.81	10.08	10.18	4.23	3.94	4.09
Smp_344870.2	1.11913	0.000329359	4.45	3.4	5.41	1.34	1.97	1.23
Smp_163230.1	1.11903	0.00133039	5.51	6.95	5.93	2.38	2.39	1.52
Smp_126910.1	1.11897	2.14923e-11	6.86	6.77	7.3	2.25	2.66	2.25
Smp_154270.1	1.11873	0.00150522	13.7	17.27	11.35	5.22	3.59	5.54
Smp_337330.1	1.11764	0.0158893	5.29	3.83	3.26	1.77	1.15	1.24
Smp_133770.1	1.11603	0.00251339	10.29	10	7.59	3.24	4.15	2.2
Smp_321110.1	1.11583	0.000444809	7.57	6.28	4.98	2.18	2.01	2.21
Smp_156300.1	1.11554	1.98645e-10	9.44	7.47	10.39	2.83	3.24	3.26
Smp_143960.2	1.11432	3.53819e-10	13.76	13.26	12.34	4.29	4.12	5.02
Smp_213170.1	1.11422	1.64255e-05	55.07	53.16	41.46	18.58	13.2	19.13
Smp_159350.2	1.11396	0.0169945	10.33	3.64	11.12	1.69	3.44	3.43
Smp_142110.1	1.11339	0.00548661	6.14	7.46	6.75	2.88	1.73	2.28
Smp_003770.1	1.11203	1.53604e-10	2458.07	2325.69	1819.69	878.79	693.04	686.68
Smp_000910.1	1.11073	0.000661378	6.01	6.71	5.93	2.35	1.68	2.32
Smp_130630.1	1.11029	0.0221475	3.51	3.53	1.94	1.1	1.14	0.84
Smp_016250.1	1.10947	1.00372e-09	65.01	62.22	50.75	21.21	18.5	21.22
Smp_007290.3	1.10583	0.0168575	2.08	1.78	1.94	0.63	0.46	0.87
Smp_169800.2	1.10447	0.00210533	5.88	4.11	3.75	1.51	1.33	1.87
Smp_345170.1	1.10438	8.96703e-06	16.26	18.68	15.42	6.07	4.97	6.22
Smp_068750.2	1.10291	0.000328589	6.44	6.68	5.6	1.89	2.8	1.82
Smp_340100.5	1.10257	0.000832484	10.51	12.07	9.13	4.2	3.71	3.06
Smp_324780.1	1.101	0.00558366	5.88	4.88	4.52	1.72	1.6	1.9
Smp_073390.3	1.10051	0.00743434	10.45	6.86	7.76	2.97	2.89	2.8
Smp_036020.1	1.10046	0.00801676	1.65	1.68	1.83	0.66	0.61	0.51
Smp_122940.2	1.09912	8.15894e-10	76.16	73.86	64.79	27.48	23.05	23.48
Smp_344380.4	1.0987	0.017084	7.22	6.09	4.81	2.17	2.17	1.95
Smp_344560.1	1.09836	6.10265e-08	34.3	32.36	29.11	12.3	10.64	10.05
Smp_158690.1	1.09797	0.000162311	33.14	28.64	22.23	12.08	8.38	8.42
Smp_129110.2	1.09733	6.98601e-07	28.96	25.4	21.63	9.43	9.89	7.01
Smp_138520.1	1.09656	3.76378e-13	85.06	99.68	96.26	30.85	29.59	36.87
Smp_334340.1	1.09574	5.88832e-08	109.26	96.02	79.03	38.6	32.27	27.35
Smp_318890.1	1.09557	0.000662029	14.4	13	19.11	6.18	5.55	4.29
Smp_154270.3	1.09554	6.17352e-06	19.91	15.06	16.77	5.26	5.51	7.07
Smp_076450.1	1.09233	1.79213e-08	52.63	55.91	50.35	20.07	17.56	17.31
Smp_141440.1	1.09206	1.06685e-13	23.17	23.4	23.72	8.48	7.46	8.37
Smp_171140.2	1.09002	4.15197e-12	39.86	34.4	35.8	14.31	11.39	12.38
Smp_038700.1	1.08921	2.16394e-18	219.66	225.23	190.32	77.24	70.36	73.42
Smp_315570.1	1.08827	0.0256524	5.55	3.58	5.93	1.3	2.32	1.68
Smp_194430.1	1.08812	0.00991088	4.43	4.29	3.51	2.02	0.97	1.21
Smp_169300.1	1.08792	1.33452e-19	95.58	94.76	96.34	35.68	33.71	30.33
Smp_140940.1	1.0873	1.4271e-11	7.79	6.76	7.24	2.67	2.48	2.42
Smp_059090.1	1.08645	1.71719e-06	40.34	41.65	31.34	13.73	12.9	12.86
Smp_203600.1	1.08608	1.02583e-08	35.95	42.72	39.59	14.99	12.53	13.6
Smp_170260.2	1.08607	1.91191e-06	17.62	12.15	12.96	4.33	4.77	5.77
Smp_095410.2	1.08507	6.16063e-07	40.85	31.93	32.11	12.49	10.29	13.6
Smp_052350.1	1.08492	4.57628e-05	49.21	37.49	26.53	12.04	15.62	12
Smp_267240.2	1.0835	0.000787203	3.39	3.42	3.59	1.44	1.04	1.11
Smp_114430.1	1.08318	0.0335631	3.25	2.76	3.4	1.26	0.83	1.14
Smp_180580.1	1.0827	3.76729e-05	14.18	16.68	18.17	6.31	5.19	5.55
Smp_247250.2	1.0813	6.94853e-06	12.71	11.23	11.32	4.04	3.84	4.4
Smp_041760.2	1.08021	6.35256e-08	75.22	52.09	79.79	23.81	29.07	19.55
Smp_024240.2	1.08014	0.000251601	26.78	18.74	15.91	7.33	6.14	7.96
Smp_039640.1	1.07873	5.10343e-09	289.06	248.11	199.78	98.42	85.89	73.6
Smp_025750.1	1.07856	1.46009e-11	152.17	153.93	123.11	55.67	50.1	44.7
Smp_241460.2	1.07761	0.00114986	7.69	4.32	6.46	1.77	1.95	2.73
Smp_176110.1	1.07733	1.53968e-06	83.18	77.96	57.01	27.35	29.55	19.84
Smp_181040.1	1.07675	0.000330089	19.51	17.93	11.15	6.37	5.32	5.34
Smp_346840.2	1.07653	2.67711e-07	38.85	34.59	30.42	13.38	10.66	12.3
Smp_019920.2	1.07582	0.00358622	4.3	4.2	5.71	1.5	2.13	1.39
Smp_332940.2	1.07477	0.0406987	4.28	4.24	3.53	1.49	2.12	0.69
Smp_174090.1	1.07471	0.000975838	4.37	4.1	5.61	1.75	1.71	1.49
Smp_156870.1	1.07452	9.53385e-10	43.04	45.8	40.8	15.61	13.47	16.35
Smp_141830.3	1.07419	0.00317611	2.75	1.79	3.16	0.73	0.91	1.07
Smp_141320.1	1.07353	3.99592e-07	57.52	57.17	43.44	21.2	18.64	15.75
Smp_009420.1	1.07351	3.62236e-07	66.56	58.61	56.65	22.15	17.41	24.02
Smp_174240.1	1.07335	1.57915e-08	83.98	72.45	55.85	26.61	25.74	22.33
Smp_343320.2	1.06897	0.00613348	11.99	14.9	10.78	3.38	6.87	3.28
Smp_202170.1	1.06891	3.70163e-08	21.17	17.9	17.55	6.31	7.33	6.4
Smp_144930.2	1.06734	0.0197598	5.36	5.04	5.64	2.17	0.92	2.52
Smp_345700.1	1.06656	0.000860053	19	15.85	11.71	6.51	5.1	4.78
Smp_001830.2	1.06511	0.00557871	11.67	11.95	9.58	4.44	3.21	4.02
Smp_055220.2	1.06497	4.83711e-05	23.85	38.01	33.16	13.13	11.23	9.31
Smp_156860.1	1.06479	5.14006e-07	14.3	14.84	12.51	5.43	4.32	4.93
Smp_149420.1	1.064	1.13071e-13	83.68	86.52	70.19	29.93	27.39	27.8
Smp_090980.1	1.06282	0.0215109	1.73	1.56	1.91	0.52	0.81	0.53
Smp_028850.2	1.06151	4.63459e-20	79.85	70.36	72.76	26.86	25.98	26.11
Smp_305050.2	1.06118	0.000510413	4.09	5.98	6.15	1.85	2.07	1.85
Smp_005160.6	1.05904	0.00867127	21.04	12.93	11.66	4.45	6.2	5.6
Smp_036180.1	1.05903	7.29045e-09	18.27	13.28	15.79	4.78	6.28	5.81
Smp_343560.2	1.05836	0.00051357	6.03	5.55	5.14	2.19	2.21	1.55
Smp_144560.1	1.05677	3.09361e-16	118.82	114.88	103.83	42.71	38.11	39.08
Smp_049610.1	1.05501	5.47348e-06	18.36	20.82	18.66	7.53	6.26	6.72
Smp_027500.1	1.05472	0.0148407	11.35	15.39	10.24	3.89	5.2	4.13
Smp_093800.1	1.05434	1.76939e-06	59.7	50.82	46.42	20.14	18.15	17.47
Smp_347720.1	1.05361	1.76939e-06	12.05	10.86	9.6	3.49	3.91	4.21
Smp_164060.2	1.05202	2.77971e-07	86.62	86.34	75.83	34.02	29.47	25.13
Smp_140690.1	1.05052	1.24251e-27	46.61	46.46	51.05	16.55	17.44	17.54
Smp_245740.1	1.04843	1.37503e-06	29.8	30.62	23.67	10.66	11.61	7.91
Smp_337370.1	1.04792	0.00334821	4.93	6.59	4.98	2	1.8	2.1
Smp_132210.1	1.04469	2.95065e-08	248.18	247.27	191.09	91.98	87.44	67.2
Smp_034980.4	1.04407	0.000605626	97.03	90.21	74.1	45.1	25.12	22.96
Smp_241510.1	1.0425	0.00118015	5.28	6.06	8.6	1.88	3.13	2.21
Smp_335660.1	1.04231	0.00133594	15.62	17.22	16.38	5.71	4.31	7.58
Smp_309670.2	1.04176	2.87677e-08	24.88	19.91	19.76	7.35	8.69	7.25
Smp_309670.3	1.04176	2.87677e-08	24.88	19.91	19.76	7.35	8.69	7.25
Smp_344920.1	1.04123	2.06078e-06	62.71	69.69	53.26	26.45	19.16	21.03
Smp_304320.3	1.04058	0.000237292	7.87	6.4	7.46	2.61	2.65	2.53
Smp_026250.2	1.04009	1.40116e-08	52.79	50.51	36.78	16.57	16.55	17.35
Smp_201820.1	1.03992	2.92375e-11	41.56	30.13	31.97	11.18	14.11	12.09
Smp_148660.2	1.03944	2.3369e-11	20.25	21.03	19.84	6.29	8.73	7.12
Smp_245900.2	1.03903	0.022908	2.36	1.95	1.49	0.62	0.96	0.52
Smp_137800.1	1.03719	0.000145147	23.83	21.14	13.47	7.55	6.76	6.76
Smp_345840.1	1.03682	0.00735611	2.79	2.14	2.73	0.7	1.04	1.02
Smp_326620.1	1.03627	3.00253e-17	356.92	369.38	327.19	125.23	125.78	129.32
Smp_031570.2	1.03586	0.00762035	21.25	19.46	15.19	8.43	5.53	5.95
Smp_316340.2	1.03569	1.50995e-08	16.08	11.59	14.82	5.22	5.48	4.62
Smp_129870.1	1.03506	0.0022196	7.11	7.2	5.04	2.71	1.93	2.31
Smp_213050.1	1.03469	1.9933e-10	69.37	68.01	55.46	25.23	22.9	21.51
Smp_004630.2	1.03394	1.84136e-05	34.9	32.78	26.93	9	13.61	11.86
Smp_162220.1	1.03315	5.00091e-10	53.44	51.94	39.41	17.42	17.93	17.11
Smp_321690.1	1.02613	0.0233435	4.29	4.01	3.87	1.25	1.13	2.01
Smp_213510.1	1.02578	1.80053e-07	27.91	28.47	26.52	10.43	10.24	9.38
Smp_165530.1	1.02498	0.000765227	5.49	3.79	3.9	1.72	1.4	1.64
Smp_331820.1	1.02437	2.21154e-07	143.28	159.77	159.99	60.56	49.71	57.48
Smp_133310.1	1.02339	1.87238e-07	221.59	200.26	160.76	78.73	77.34	56.24
Smp_322970.2	1.02329	0.00937748	3.95	4.34	4.25	1.34	1.43	1.78
Smp_343760.1	1.02304	0.00488611	16.99	18.56	9.54	6.43	4.35	5.63
Smp_164010.1	1.02271	0.00749266	8.3	10.74	16.13	4.5	2.88	5.37
Smp_087940.2	1.02252	0.000160237	38.09	25.94	21.76	11.87	10.58	8.7
Smp_076930.1	1.02143	0.0148338	38.09	37.59	31.61	18.4	9.44	10.82
Smp_007290.2	1.01959	0.0043207	10.69	7.12	6.64	3.05	3.66	2.24
Smp_018430.3	1.01936	1.61363e-05	15.39	15.36	14.38	5.16	5.71	5.67
Smp_065160.2	1.01894	6.11173e-13	38.22	35.43	34.6	14.23	12.6	12.6
Smp_330000.2	1.01655	0.0425898	4.66	3.85	3.56	1.64	1.29	1.46
Smp_124030.1	1.01409	3.6993e-06	41.42	50.1	34.78	17.22	15.05	14.1
Smp_001780.1	1.01349	0.00545077	5.7	5.42	7.72	2.76	1.94	2.15
Smp_176340.1	1.01345	1.17786e-08	58.14	40.81	40.52	16.62	17.77	16.71
Smp_047540.3	1.01288	0.000265207	3.8	4.45	4.2	1.33	1.81	1.46
Smp_035220.2	1.01273	0.000148791	9.17	11.67	12.02	3.88	4.8	3.47
Smp_266800.5	1.01249	6.79356e-09	48.34	40.92	40.32	15.84	14.14	17.35
Smp_156060.1	1.01237	1.48698e-06	19.49	18.64	24.25	7.83	9	6.1
Smp_030250.1	1.01094	1.2521e-10	282	262.82	223.74	107.16	89.35	85.37
Smp_033930.1	1.00981	0.000111268	32.2	30.12	30.72	13.38	12.43	8.37
Smp_141350.1	1.00981	0.00323242	8.64	6.41	5.22	2.76	2.03	2.61
Smp_135790.5	1.00922	4.7834e-05	29.5	25.73	35.13	9.2	15.3	8.91
Smp_130110.2	1.00819	0.0302275	13.43	5.42	7.91	2.2	3.74	3.93
Smp_090450.1	1.00694	1.82565e-05	36.95	28.28	24.5	12.34	12.31	8.37
Smp_316100.1	1.00685	5.31529e-14	185.28	194.11	189.76	74.48	69.92	65.1
Smp_345560.3	1.00663	1.75118e-20	78.85	79.68	80.66	29.18	28.34	30.47
Smp_144750.1	1.00648	1.85434e-09	15.32	15.6	15.85	6.17	5.35	5.65
Smp_324630.1	1.00529	3.20721e-09	9.22	10.06	10.92	3.52	3.69	3.94
Smp_325000.1	1.00461	0.0329814	7.01	4.1	5.34	1.58	2.81	1.73
Smp_142600.3	1.0046	2.08097e-20	28.64	24.88	26.97	10.04	10.28	9.34
Smp_168370.3	1.0042	0.00282561	7.09	5.02	5.92	2.12	2.26	2.24
Smp_343030.1	1.00393	1.52541e-05	12.03	9.25	8.34	3.71	3.75	3.46
Smp_138770.1	1.00369	2.20537e-11	19.39	20.63	22.91	7.74	7.21	8.23
Smp_167070.1	1.0032	0.000422115	19.86	14.21	15.01	6.17	5.63	6.25
Smp_173730.3	1.00309	0.00145907	12.01	11.14	7.82	4.22	3.78	3.41
Smp_900060.1	1.00223	6.25251e-17	2402.43	1946.88	2687.93	808.7	894.04	894.66
Smp_126720.1	1.00162	9.4682e-05	74.39	57.97	47.14	27	20.68	18.38
Smp_148360.2	1.00122	0.000117155	9.28	8.83	8.42	3.32	2.85	3.62
Smp_327770.1	1.00065	0.001279	79.99	54.19	53.57	28.77	24.27	16.09
Smp_140000.1	1.00051	8.62953e-11	124.13	139.84	113.33	50.03	48	41.79
Smp_171720.1	1.00013	0.000829728	21.23	17.81	20.14	8.24	5.19	8.19
Smp_142940.1	0.999954	0.00407347	2.4	1.87	2.25	0.62	1.01	0.8
Smp_127060.1	0.999809	0.0488275	1.57	1.58	1.47	0.63	0.51	0.55
Smp_127660.1	0.999337	0.00231707	18.3	24.74	22.13	7.91	6.16	9.98
Smp_101370.2	0.997321	0.0144799	6.4	11.5	6.41	2.37	3.39	3.35
Smp_174850.1	0.996454	4.79044e-05	82.42	64.56	72.03	33.89	21.78	24.82
Smp_344850.1	0.993902	0.0290796	6.16	4.76	4.02	2.22	1.64	1.62
Smp_345530.1	0.99204	1.71683e-05	16.11	12.62	14.91	4.56	5.25	6.43
Smp_332420.1	0.991247	1.11165e-06	74.66	81.16	59.24	25.26	24.66	30.23
Smp_079370.2	0.987187	1.04732e-08	28.59	33.58	35.23	13.46	10.9	11.91
Smp_125370.1	0.986241	1.32378e-06	14.72	10.02	10.81	4.45	4.78	4.05
Smp_073470.1	0.986235	6.48584e-06	29.65	17.64	23.56	7.34	10.51	8.65
Smp_341230.1	0.985898	3.55758e-21	65.89	60.73	58.04	21.9	25.8	21.52
Smp_151820.1	0.984941	0.00045183	8.58	8.47	7.41	3.18	2.58	3.35
Smp_245170.1	0.98226	0.022264	3.82	2.93	2.12	1.36	1.04	0.9
Smp_169660.1	0.981894	2.70283e-08	16.86	14.57	12.38	5.04	6.23	5.2
Smp_246050.3	0.980928	0.0115713	6.63	5.74	5.19	2.63	1.3	2.59
Smp_170950.2	0.978154	1.24497e-07	51.88	56.24	46.42	20.15	17.48	20.32
Smp_343830.1	0.976859	0.0377994	2.47	1.62	2.3	0.83	0.8	0.77
Smp_166830.1	0.974548	4.20813e-15	105.14	99.88	95.79	39.13	34.82	39.08
Smp_013150.2	0.97434	4.65402e-10	15.25	16.63	16.37	5.58	6.13	6.51
Smp_319320.3	0.974286	7.6519e-08	44.95	40.25	43.49	17.31	16.12	14.95
Smp_126760.2	0.97358	1.87014e-10	18.15	14.6	19.41	6.64	6.75	6.23
Smp_085080.1	0.973443	1.49068e-10	128.88	115.78	100.99	44.29	40.27	45.53
Smp_181290.1	0.973414	2.03887e-08	98.42	103	84.15	38.94	31.94	36.56
Smp_342540.1	0.970712	0.00101102	2.96	3.83	3.31	1.22	1.22	1.38
Smp_306270.1	0.969412	4.42801e-08	10.27	8.28	8.91	3.01	3.62	3.77
Smp_035460.4	0.968952	0.0240574	8.07	5.87	6.8	3	1.64	3.04
Smp_344960.3	0.968136	0.0361123	5.93	11.16	8.87	4.19	2.92	2.69
Smp_165690.1	0.967732	4.80522e-10	39.67	40.26	38.45	16.91	15.47	12.41
Smp_142820.1	0.967357	0.000946714	36.64	39.52	27.31	16.93	11.52	10.59
Smp_337780.2	0.967257	6.29719e-05	27.71	28.53	24.49	11.79	9.23	9.39
Smp_130810.1	0.967032	0.0320614	1.88	1.14	2.42	0.44	0.97	0.67
Smp_340340.1	0.966793	0.0465358	10.11	3.52	5.51	2.35	2.85	2.02
Smp_176490.2	0.965613	9.26087e-05	40.55	38.05	31.22	16.56	11.05	13.77
Smp_013610.1	0.965114	0.000600376	5.14	5.69	4.52	2.27	1.64	1.87
Smp_337340.1	0.963341	6.06578e-08	12.4	11.89	11.33	4.72	4.03	4.71
Smp_336610.1	0.963008	0.0168069	5.34	4.1	4.01	2.05	1.53	1.48
Smp_137890.2	0.962407	0.0322563	3.33	3.16	5.63	1.28	1.38	1.96
Smp_036390.3	0.961837	0.000379026	65.01	55.57	45.65	22.18	25.08	16.05
Smp_266900.1	0.961324	0.000228785	11.46	9.07	11.47	3.71	3.78	4.63
Smp_124350.2	0.9603	0.00177179	3.36	3.74	4.33	1.47	1.57	1.31
Smp_136160.1	0.958996	2.08637e-05	29.99	26.46	23.59	11.92	8.48	9.89
Smp_181470.1	0.958675	1.36279e-06	238.78	270.83	214.69	107.39	95.66	73.16
Smp_175780.2	0.958346	3.16791e-05	29.53	17.7	23.71	7.3	9.87	9.86
Smp_343620.1	0.958122	9.15458e-14	41.37	38.8	35.48	14.38	14.35	15.31
Smp_345680.1	0.957727	8.45179e-06	11.67	9.2	14.99	3.89	5.31	4.49
Smp_014290.1	0.957127	0.00291204	25.88	33.2	34.99	13.61	10.54	11.41
Smp_311350.3	0.956903	0.03228	16.36	17.25	15.81	6.2	4.18	8.33
Smp_323330.3	0.955965	0.0155413	15.7	18.28	11.7	7.17	4.7	5.48
Smp_146580.1	0.95547	6.65717e-05	6.24	5.18	7.08	1.8	2.93	2.37
Smp_326430.3	0.955052	3.60187e-08	86.71	75.04	76.21	30.9	32.52	27.49
Smp_196030.3	0.954189	0.0188053	2.18	1.49	2.36	0.78	0.82	0.71
Smp_132180.3	0.953488	9.2404e-14	19.37	20.39	19.23	7.5	7.93	7.14
Smp_124030.3	0.952943	0.00243139	9.26	6.7	8.34	3.64	2.61	2.91
Smp_126720.4	0.952646	3.7319e-07	55.11	45.91	39.3	17.51	19.91	16.34
Smp_021830.1	0.952437	1.68982e-14	82.58	83.65	79.88	30.32	30.52	33.26
Smp_098890.1	0.952253	8.04489e-08	769.96	619.07	525.5	273.13	238.73	219.09
Smp_302740.3	0.952007	1.00453e-07	190.89	174.39	137.51	72.09	62.96	57.19
Smp_022810.2	0.95017	0.0063212	5.93	6.78	6.91	3.13	2.41	1.96
Smp_157140.1	0.950011	1.43589e-19	35.72	33.7	34.58	12.43	13.35	14.08
Smp_175580.1	0.949839	0.0268538	1.95	1.73	1.46	0.68	0.79	0.53
Smp_021540.2	0.949657	3.24901e-09	29.4	22.41	25.63	9.62	10.65	9.42
Smp_153010.1	0.947248	5.61519e-19	49.62	46.04	44.37	18.54	18.26	16.93
Smp_134580.1	0.946505	0.000459908	39.05	26.54	21.82	12.27	11.71	9.53
Smp_306360.2	0.945712	0.00889998	22.18	13.67	14.45	6.41	6.84	6.07
Smp_060240.1	0.945351	0.021034	69.38	29.76	39.59	22.86	13.94	15.8
Smp_005260.2	0.945025	3.32837e-08	179.61	145.04	126.43	61.13	59.25	52.88
Smp_010800.1	0.944631	0.000293282	17.76	18.75	13.72	6.07	6.21	7.05
Smp_210180.1	0.944294	1.2411e-08	98.86	110.83	111.69	44.99	42.06	36.48
Smp_145980.1	0.944069	0.0187229	4.53	5.61	4.86	2.44	1.65	1.62
Smp_145980.2	0.944069	0.0187229	4.53	5.61	4.86	2.44	1.65	1.62
Smp_172040.1	0.943733	0.00275545	6.54	4.97	9.24	2.04	3.54	2.44
Smp_323340.1	0.943616	0.000927539	26.24	27.4	26.56	9.6	8.69	12.46
Smp_266810.1	0.942963	0.00021353	24.41	21.96	16.07	8.98	8.55	6.52
Smp_021070.1	0.9421	6.17449e-10	113.09	129.8	110.09	47.65	41.98	46.31
Smp_047330.2	0.941135	0.000176061	17.4	18.07	18.62	7.16	6	7.6
Smp_077000.1	0.940989	1.02315e-05	99.92	100.18	82.36	42.63	34.44	31.56
Smp_015840.1	0.939706	5.61462e-15	159.11	136.36	169.7	61.06	65.08	53.27
Smp_040560.2	0.939022	0.015641	19.64	13.48	12.56	7.54	4.54	5.38
Smp_048620.1	0.938241	5.14399e-10	79.17	84.23	69.39	30.88	27.99	31.03
Smp_126620.1	0.938204	8.85707e-05	22.43	19.93	15.28	7.16	6.67	8.41
Smp_001070.1	0.937816	0.0334834	5.28	5.46	4.33	1.43	2.25	2.19
Smp_197690.1	0.936881	0.0100933	15.17	10.63	8.58	5.72	3.93	3.55
Smp_052330.2	0.936852	0.015354	5.84	5.77	3.63	1.53	2.02	2.38
Smp_154780.1	0.936755	9.67726e-17	64.55	63.78	59.26	24.53	24.63	23.35
Smp_059820.2	0.936434	0.000401231	13.57	15.67	9.79	4.8	4.89	5.46
Smp_317130.2	0.936343	0.00649705	28.62	28.14	20.8	9.38	9.23	11.54
Smp_341200.2	0.93596	2.49785e-07	86.51	93.21	77.49	37.13	33.53	28.89
Smp_042420.1	0.935615	3.0117e-05	35.39	36.16	28.59	14.64	11.52	12.45
Smp_123130.1	0.93545	1.48741e-10	24.34	19.75	21.41	8.32	9.16	7.9
Smp_210970.3	0.934957	3.29944e-07	18.53	20.74	17.02	6.36	7.7	7.84
Smp_311650.2	0.934751	0.00212072	3.1	3.58	2.61	1.05	1.11	1.44
Smp_340750.2	0.933383	0.0223096	4.97	6.89	4.93	2.42	1.8	2.22
Smp_021130.1	0.932998	6.77294e-05	69.04	55.08	42.99	24.73	21.19	18.71
Smp_021130.2	0.932998	6.77294e-05	69.04	55.08	42.99	24.73	21.19	18.71
Smp_076990.4	0.932991	0.0176165	22.48	17.32	18.25	10.86	5.01	6.36
Smp_167220.2	0.931929	0.00518156	12.06	17.37	16.39	6.84	4.19	6.68
Smp_135510.1	0.931539	4.85867e-07	53.79	66.83	54.16	20.57	25.86	21.8
Smp_312830.1	0.931393	0.0103433	13.7	6.42	10.43	3.61	4.86	3.39
Smp_134090.1	0.931103	7.08357e-08	32.9	37.84	31.43	14.17	12.05	13.4
Smp_151410.1	0.930958	0.0121067	7.93	8.95	8.76	4.24	3.3	2.38
Smp_159160.1	0.930571	0.00488952	6.22	8	5.28	2.51	2.41	2.66
Smp_136160.2	0.929954	2.81415e-05	67.53	65.86	46.42	25.47	24.16	20.31
Smp_127470.1	0.9295	0.0443366	14.18	15.76	11.05	5.83	4.58	5.42
Smp_198940.3	0.929266	0.038094	22.53	15.91	11.88	9.22	5.62	4.58
Smp_146310.1	0.928958	0.00072956	22.86	21.09	20.91	10.53	6.65	7.87
Smp_042090.2	0.928331	2.52561e-05	68.35	89.51	71.69	31.14	27.17	30.93
Smp_090140.2	0.926792	2.25244e-09	27.94	22.67	29.17	10.01	9.55	11.41
Smp_300490.1	0.925739	0.0337915	6.06	3.23	4.37	1.53	2.33	1.48
Smp_128350.2	0.925631	6.40892e-09	47.28	38.59	43.54	16.85	19.29	14.35
Smp_021960.1	0.924873	0.0186505	4.03	5.23	3.38	1.41	2.29	1.29
Smp_087270.2	0.924705	3.59339e-05	69.41	57.57	47.65	23.59	26.83	17.82
Smp_142650.4	0.924698	0.00488952	57.75	27.69	43.24	14.89	21.14	14.11
Smp_174320.1	0.923706	0.035411	3.59	3.63	2.6	1.52	1	1.26
Smp_145620.3	0.923127	0.039265	5.34	5.61	5.9	2.77	2.03	1.75
Smp_210200.1	0.921807	0.00116792	11.55	12.31	10.59	5.17	4.18	4.05
Smp_304320.4	0.919743	0.000181949	5.17	5.56	4.64	1.69	2.19	2.16
Smp_104370.1	0.918856	2.0343e-05	68.53	54.54	52.32	22.22	20.35	25.87
Smp_334290.2	0.918753	2.32555e-10	89.56	77.05	73.58	33.66	31.78	28.46
Smp_162960.1	0.918648	7.3954e-13	49.8	43.3	46.29	19.04	17.6	17.79
Smp_001120.1	0.918584	1.19178e-06	124.19	102.73	104.64	45.22	36.75	47.19
Smp_068120.2	0.918241	0.00631955	11.49	7.04	9.29	4.05	3.56	3.23
Smp_006700.1	0.91773	1.92299e-07	26.51	24.38	22.39	8.1	9.23	11.43
Smp_347210.1	0.91597	0.00758536	36.17	30.88	19.7	11.69	10.99	11.32
Smp_004070.1	0.915887	0.0207594	5.91	4.34	5.62	1.99	2.02	2.23
Smp_341070.1	0.913237	2.06165e-05	30.8	39.98	29.67	12.69	13.2	13.71
Smp_160780.1	0.913078	0.000117155	13.2	10.35	10.47	4.39	5.61	3.41
Smp_097370.1	0.912851	1.26042e-06	51.55	47.43	38.08	18.64	17.52	17.73
Smp_056620.2	0.912829	0.0349596	5.05	6.5	7.85	2.79	2.24	2.55
Smp_135540.2	0.912718	0.0249546	5.24	4.8	4.01	2.65	1.36	1.48
Smp_244490.1	0.911231	9.31486e-11	22.13	22.98	25.46	7.88	10.11	9.89
Smp_180020.1	0.909752	1.59491e-06	8.98	8.65	11.05	3.44	3.78	4.08
Smp_058130.2	0.909068	0.00106153	14.24	16.66	14.5	4.65	7.23	6.17
Smp_045590.5	0.907346	0.0318709	8.2	5.25	5.4	3.01	2.25	2.14
Smp_315050.1	0.90702	1.58624e-05	45.03	38.82	50.7	20.76	15.39	16.59
Smp_319120.2	0.906858	0.000770979	22.49	23.81	15.66	8.03	9.86	6.72
Smp_164150.1	0.906666	0.0356781	3.92	2.86	6.68	1.28	2.25	1.81
Smp_149430.1	0.90647	1.09689e-07	63.9	71.4	56.84	26.94	23.57	25.32
Smp_163600.1	0.90575	0.00541791	9.49	6.68	9.97	3.05	4.7	2.63
Smp_174870.2	0.904805	0.00766667	6.77	4.56	5.01	1.66	2.81	2.05
Smp_247580.1	0.903587	1.66129e-08	76.12	79.54	75.48	30.67	30.19	30.64
Smp_267110.1	0.903209	1.92299e-07	25.99	23.69	19.97	10.15	8.58	8.78
Smp_046360.1	0.902993	2.15699e-06	90.85	84.66	64.6	29.53	29.74	35.87
Smp_104600.1	0.90207	1.06094e-10	51.41	46.32	41.36	17.7	18.11	19.28
Smp_161130.2	0.90182	0.0148477	12.49	10.34	8.5	4.63	4.59	3.21
Smp_166800.2	0.901596	3.07001e-08	58.43	60	56.38	24.99	22.98	21.22
Smp_166230.1	0.900088	1.80551e-09	63.43	53.75	60.15	23.02	24.2	23.12
Smp_243690.2	0.899746	0.00108459	21.68	12.27	15.9	5.02	8.61	6.2
Smp_345000.1	0.899405	8.22186e-11	99.18	89.09	77.43	37.42	34.86	33.09
Smp_134640.2	0.899367	0.00375355	31.73	24.63	19.63	9.56	9.06	11.33
Smp_135710.1	0.8985	9.16874e-05	85.79	70.59	52.24	31.64	26.54	24.5
Smp_163760.2	0.898479	1.36932e-06	15.19	10.43	13.05	4.67	6.01	4.69
Smp_068270.1	0.89676	1.15809e-06	92.99	110.05	93.62	45.17	33.58	39
Smp_318660.1	0.896377	2.42491e-05	17.5	18.04	14.05	7.15	6.31	6.23
Smp_031270.2	0.894908	7.93284e-05	24.86	23.77	20.86	9.89	8.89	8.79
Smp_213990.1	0.894394	1.33413e-09	14.19	15.4	15.51	5.99	5.92	6.03
Smp_134290.1	0.894098	5.05622e-05	42.41	32.15	27.24	14.54	13.86	12.1
Smp_327830.1	0.893418	0.000228696	170.06	165.73	109.69	65.3	54.26	57.86
Smp_136460.1	0.892384	9.16452e-05	13.09	10.99	14.67	4.27	6.71	4.56
Smp_180500.2	0.891931	0.00943739	12.91	7.08	7.99	3.62	3.65	3.87
Smp_159380.1	0.891682	6.74702e-05	96.74	74.73	56.33	32.22	29.77	28.77
Smp_142560.1	0.891067	0.0326661	2.07	1.8	2.92	0.89	0.85	0.97
Smp_155480.1	0.890811	1.28978e-06	43.39	41.18	42.8	17.11	14.76	18.74
Smp_046130.1	0.89056	2.34754e-08	69.37	77.73	60.22	29.61	26.66	26.56
Smp_140760.1	0.89054	8.76014e-06	48.51	38.96	33.63	16.11	18.73	13.59
Smp_023940.1	0.889345	6.93665e-17	27.48	25.65	28	11.28	10.55	10.52
Smp_213210.1	0.888912	5.55607e-07	24.32	17.81	17.78	8.2	8.15	7.55
Smp_134880.1	0.888793	7.55001e-10	144.14	161.91	140.05	58.44	54.4	65.57
Smp_171200.1	0.88825	1.87712e-07	36.84	31.46	29.11	14.09	13.77	11.07
Smp_125270.1	0.888126	0.00317496	14.41	8.17	14.81	3.58	6.15	5.24
Smp_315830.2	0.885227	0.047727	1.92	1.97	2.89	1.08	0.92	0.71
Smp_155210.1	0.884505	3.25087e-07	64.3	59.02	65.07	25.59	21.89	27.72
Smp_137120.1	0.884457	0.000623539	37.41	32	25.44	15.09	12.47	10.37
Smp_006590.3	0.883928	1.22414e-07	44.71	48.44	40.15	18.14	17.78	17.56
Smp_316630.2	0.883412	8.03237e-09	22.75	19.43	20.86	9.2	8.21	7.8
Smp_147020.2	0.882406	0.000756163	4.35	4.38	5.72	2.18	2.12	1.5
Smp_104960.1	0.880396	4.61354e-07	75.39	66.03	56.13	29.03	25.05	25.18
Smp_311350.2	0.880087	0.00215858	20.24	23.43	19.9	10.92	7.71	6.8
Smp_344270.1	0.879816	0.0488566	5.79	5.5	7.41	1.57	4.28	1.78
Smp_094380.1	0.878667	2.84046e-08	35.55	37.86	31.12	14.82	13.19	14.04
Smp_132260.1	0.878341	0.00102804	13.79	10.72	17.93	4.55	7.6	5.01
Smp_213260.3	0.877892	1.02436e-09	39.01	30.99	34.13	13.87	13.81	14.18
Smp_035540.1	0.877775	6.24094e-14	99.32	96.8	87.47	39.37	38.1	36.69
Smp_153160.1	0.877545	2.50895e-07	91.06	82.05	81.55	37.34	30.87	33.92
Smp_044550.1	0.876748	0.00125892	99.79	98.73	59.46	31.29	31.69	41.3
Smp_141540.1	0.876139	8.41286e-06	14.87	13.15	11.81	5.29	4.85	5.87
Smp_164070.1	0.875928	0.0173221	52.73	36.88	31.01	18.11	15.25	15.06
Smp_023170.1	0.87482	3.10735e-14	162.59	159.14	159.55	70.46	60.74	62.69
Smp_049160.1	0.87469	1.59052e-05	6.82	6.73	7.28	2.47	3.21	2.78
Smp_329900.1	0.874506	0.000130929	9.74	9.14	8.13	3.99	3.38	3.49
Smp_166280.1	0.873374	0.00109025	19.66	20.74	18.33	8.09	6.44	9.07
Smp_342400.2	0.872714	1.91999e-08	94.15	94.9	78.95	39.45	34.87	33.94
Smp_092170.1	0.87236	0.00785195	22.14	19.79	16.44	8.35	9.86	5.49
Smp_015880.2	0.870087	1.27712e-07	46.61	49.58	44.13	20.4	16.86	19.38
Smp_244030.1	0.86935	9.16452e-05	18.55	17.34	13.77	7.03	6.95	6.14
Smp_000630.1	0.868222	0.000104343	54.34	43.88	41.27	20.41	17.13	18.74
Smp_171530.2	0.867353	1.21515e-05	55.17	53.58	43.05	23.12	20.64	17.79
Smp_211130.3	0.867325	1.01072e-07	16.42	13.84	16.16	5.84	6.61	6.4
Smp_213220.2	0.864886	0.0154272	11.21	7.82	7.09	3.67	4.14	2.84
Smp_138860.1	0.863981	2.05911e-08	30.65	23.22	26.02	9.85	12.59	10.15
Smp_041480.2	0.863824	1.54891e-06	87.36	79.58	96.43	41.36	29.64	35.5
Smp_161530.2	0.863493	2.61373e-07	38.72	28.6	27.86	12.7	13.59	12.4
Smp_306370.3	0.863401	0.00325132	21.91	13.06	15.08	7.67	5.49	7.02
Smp_150470.1	0.86321	3.13153e-12	19.34	16.19	17.6	6.77	7.54	7.33
Smp_337140.1	0.862763	0.00381988	7.05	8.37	6.98	3.16	2.58	3.34
Smp_213010.1	0.862102	5.18477e-05	60.08	47.44	47.78	23.49	17.77	21.55
Smp_315740.2	0.861456	1.9624e-06	64.23	71.67	53.78	27.42	24.02	25.81
Smp_060030.1	0.860527	0.0277503	3.98	2.67	3.26	1.14	1.51	1.41
Smp_097710.1	0.85922	1.48907e-08	59.15	46.94	47.95	21.74	21.6	19.44
Smp_244790.2	0.858537	0.00306792	5.13	3.52	6.08	1.75	2.1	2.16
Smp_026700.1	0.858076	2.41422e-08	19.2	18.47	19.09	7.89	7.47	7.78
Smp_344510.1	0.855462	1.0983e-19	73.41	69.23	71.59	28.34	29.02	30.21
Smp_045600.1	0.855074	1.34241e-06	11.08	9.83	9.27	4.14	4.32	3.9
Smp_090240.2	0.854832	1.7902e-09	9.76	9.25	9.3	3.88	3.59	4.09
Smp_344240.1	0.854822	0.0232107	5.63	2.79	5.58	1.69	2.32	1.73
Smp_175860.1	0.854654	8.1151e-06	7.98	8.63	8.28	3.76	3.05	3.34
Smp_029470.2	0.85444	0.00155038	18.88	16.36	14.67	5.9	5.76	8.74
Smp_072720.1	0.854363	3.99666e-09	1012.12	933.26	804.65	415.84	382.75	327.05
Smp_344690.2	0.854224	0.0170877	8.61	6.2	8.08	3.92	3.41	2
Smp_151750.1	0.853785	2.98524e-06	41.72	37.36	30.5	16.22	14.06	14.52
Smp_344870.3	0.852298	0.000877767	10.99	10.77	8.11	4.57	3.87	3.77
Smp_163290.2	0.851541	0.00155906	7.88	5.4	6.48	2.74	2.11	3.21
Smp_169040.3	0.850982	0.0187782	1.86	1.85	2.17	0.56	0.92	0.95
Smp_072210.1	0.850865	0.000507607	59.15	39.1	38.41	18.21	23.4	14.53
Smp_337780.3	0.849863	0.00086607	10.15	10.93	8.73	3.91	3.67	4.64
Smp_082360.1	0.849682	2.81727e-09	36.28	28.79	28.98	11.43	13.55	13.72
Smp_052790.1	0.849186	6.32661e-20	49.79	48.3	53.61	20.25	22.01	20.16
Smp_247830.1	0.849008	1.07529e-14	29.94	25.65	26.56	11.17	12.3	10.32
Smp_146300.1	0.848027	7.20704e-11	48.17	46.22	49.76	21.18	19.66	18.32
Smp_123050.1	0.845926	0.0191494	5.18	2.66	5.1	1.65	2.02	1.65
Smp_027850.1	0.844576	2.92696e-08	117	108.68	96.48	49.06	40.55	42.85
[truncated: 2,607 more rows]

## Sheet: Table S3
Supplementary Table S3. List of S. mansoni transcripts differentially expressed after 5-AzaC treatment of S. mansoni females with raw counts
transcript_ID	SRR6490480 (females 5-AzaC1)	SRR6490484 (females 5-AzaC3)	SRR6490485 (females 5-AzaC2)	SRR6490481 (females Control3)	SRR6490482 (females Control2)	SRR6490483 (females Control1)
Smp_305800.2	1031.02	945.98	989.53	0	0	0
Smp_156480.3	96.61	192.64	180.06	0	0	0
Smp_024180.3	193.17	162.38	0	0	0	0
SmLNCA154974-IBu	134.33	96.95	136.18	0	0	0
Smp_123010.1	53.94	87.18	222.81	0	0	0
Smp_340760.7	63.36	106.93	124.4	0	0	0
Smp_345370.2	199.09	0	107.19	0	0	0
Smp_334490.3	57.89	81.88	136.72	0	0	0
Smp_130020.3	125.4	65.42	42.43	0	0	0
Smp_179940.2	38.9	81	13.88	0	0	0
Smp_248110.2	61.71	32.47	30.91	0	0	0
Smp_333700.3	80.19	25.47	16.39	0	0	0
SmLINC164126-IBu	8.48	30.8	69.99	0	0	0
Smp_243720.4	18.44	6.53	81.54	0	0	0
Smp_130020.1	33.26	30.31	8.83	0	0	0
Smp_000300.1	0	62.66	0	0	0	0
SmLNCA176218-IBu	33.72	0.05	40.3	0	0	0
Smp_105200.2	26.57	7.12	38.05	0	0	0
Smp_008290.3	68.69	0	0	0	0	0
SmLINC135031-IBu	30.09	14.63	21.06	0	0	0
Smp_070110.1	114.85	10.59	0	1.37	0	0
SmLINC122892-IBu	15.2	30.75	12.44	0	0	0
Smp_124120.3	0	24.61	33.09	0	0	0
SmLNCA167899-IBu	15.14	11.29	34.86	0	0	0
Smp_083650.2	40.71	18.33	0	0	0	0
Smp_198960.1	44.79	11.32	0	0	0	0
SmLINC172984-IBu	27.61	14.65	11.97	0	0	0
Smp_150030.1	20.86	0	35.47	0	0	0
Smp_141880.2	7.96	15.85	24.7	0.14	0	0
Smp_306200.5	48.15	0.87	0	0	0.06	0
SmLINC140315-IBu	9.25	8.61	28.64	0	0	0
Smp_160160.2	0	20.43	23.82	0	0	0
Smp_154560.3	0	4.64	42.29	0	0	0
SmLNCA177341-IBu	5.68	0	40.62	0	0	0
Smp_136710.3	21.13	19.7	0	0	0	0
SmLINC142019-IBu	8.17	17.3	16.85	0	0	0
Smp_346580.2	23.98	17.47	0	0	0.05	0
SmLNCA116249-IBu	20.77	12.02	8.21	0	0	0
SmLINC143782-IBu	12.96	3.54	26.22	0.04	0	0
SmLNCA132996-IBu	18.71	12.66	8.46	0	0	0
Smp_345070.2	0	15.87	23	0	0	0
Smp_135990.2	23.42	0	19.13	0	0	0
SmLNCA161902-IBu	20.44	0	22.4	0	0	0
SmLINC111549-IBu	14.43	18.47	5.08	0	0	0.08
Smp_300390.2	8.5	20.65	5.83	0	0	0
SmLINC108625-IBu	10.94	9.28	17.22	0	0	0
SmLNCA152146-IBu	16.68	0	21.78	0	0	0
Smp_213520.3	18.03	0	20.22	0	0	0
Smp_311480.2	22.54	5.69	7.08	0	0	0
SmLNCS146932-IBu	19.25	14.97	0	0	0	0
Smp_130460.3	0	14.46	19.45	0	0	0
SmLINC178565-IBu	13.88	11.35	7.86	0	0	0
Smp_137280.1	3.32	23	3.45	0	0	0
SmLINC173294-IBu	15.16	20.75	125.84	2.92	0	0
Smp_344840.3	0	6.63	24.24	0	0	0
Smp_214170.3	10.62	9.52	9.03	0	0	0
Smp_022890.2	7.55	13.38	8.37	0	0	0
SmLNCA161714-IBu	7.25	7.06	16.32	0	0	0
Smp_345150.2	0	10.21	18.69	0	0	0
SmLINC122897-IBu	22	2.88	5.19	0	0	0
Smp_180070.3	11.98	0	17.97	0	0	0
SmLNCA165352-IBu	12.73	0	16.92	0	0	0
SmLNCS131950-IBu	14	3	12	0	0	0
Smp_139100.6	114.98	41.38	1.96	0.01	0.05	3.53
SmLINC178749-IBu	6.04	9.1	6.89	0	0	0
SmLINC168848-IBu	0.69	13.23	5.7	0	0	0
Smp_317500.1	20	8	14	0	1	0
SmLNCA100796-IBu	23.55	41.51	138.73	0	2.33	3.64
SmLINC165706-IBu	16	5	11	1	0	0
SmLNCA132612-IBu	43.33	63.65	15	5.14	0	0
SmLINC134249-IBu	76.8	38	32.4	5.85	0	0
SmLINC161649-IBu	12	9	7	1	0	0
SmLNCA157389-IBu	9.32	11.42	6.96	0	0	1.37
SmLINC154470-IBu	8	7	10	1	0	0
Smp_132620.3	128.5	0	50.42	4.01	0	4.46
SmLINC002351-IBu	18	12	14	0	0	2
SmLINC111495-IBu	5.83	2.16	15.22	0	0.76	0
SmLNCA114497-IBu	60.7	47.91	73.3	10.02	0	0
SmLINC120022-IBu	16	16.5	9.44	0	2.12	0.26
Smp_323330.4	28.91	27.04	32.39	0	0	5.14
Smp_212300.4	8.2	12.43	29.31	3.28	0	0
Smp_160170.3	29.05	112.83	101.65	17.42	0	0
SmLNCA121331-IBu	94.64	48.24	83.96	0	11.1	0
Smp_156050.1	11	9	11	1	0	1
SmLNCA107974-IBu	47.38	26.3	24.48	7.16	0	0.29
SmLNCA100792-IBu	60.66	56.44	105.19	6.62	2.69	5.37
Smp_168270.4	60.17	38.47	76.15	13.46	0	0
SmLINC103888-IBu	17	14	64	6	1	0
SmLINC110352-IBu	18.81	7.87	12.82	3.49	0	0
SmLINC176055-IBu	36.72	9.5	36	0.01	4.54	0
Smp_213260.2	88.93	46	75.32	4.38	0	12.23
SmLINC157915-IBu	10	6	11	1	1	0
Smp_139150.2	123.42	44.05	81.06	0	5.6	12.33
Smp_319490.1	31	11.93	21.97	3	2	0
SmLNCA120598-IBu	30.85	3.09	21.61	0.64	3.39	0
SmLNCA112508-IBu	16.24	10.92	8.51	1.74	1	0
Smp_151640.1	236.24	239.75	265.79	32	16.92	14.81
Smp_315730.3	16.4	27.94	61.86	10	0	0
Smp_035220.1	72.92	25.8	34.83	0	0	12.34
SmLNCA170153-IBu	10.44	23.58	19.92	2.02	0	2.91
Smp_151640.2	4647.32	4902.12	5655.27	400.19	314.16	641.97
SmLINC121138-IBu	7.84	6.95	8.36	1	1	0
SmLINC178344-IBu	25.1	14.2	11.05	5.07	0	0
SmLNCA107435-IBu	23.72	8.46	21.33	0	0	4.51
Smp_136660.2	265.65	171.33	418.97	30.73	22.75	24.87
Smp_202720.1	5.06	13.62	13.03	1.06	2.06	0
SmLINC147183-IBu	27.84	13.88	25.24	6.65	0	0
Smp_013600.1	65	26	27	7	2	3
SmLNCA135953-IBu	18	8	5.74	0	2	1
Smp_243950.3	21.29	12.63	12.5	0	3.58	0
SmLNCS174012-IBu	33	12	24	4	1	2
Smp_003600.1	30	22.88	36	3	2	4
SmLINC103882-IBu	8	10	41	3	3	0
Smp_134360.3	82.84	64.58	90.98	22.91	0	6.45
Smp_324310.1	32.79	9.55	69.52	0	5.55	4.75
SmLINC135277-IBu	10.35	14.39	3.74	0	1.95	1.2
Smp_150990.1	296.75	198.93	220.52	18.4	19.76	45.5
SmLINC103862-IBu	17	3	33	1	1	4
Smp_148360.3	133.04	62.54	90.78	17.37	14.94	0
SmLNCA106135-IBu	70.6	55.14	47.12	11.92	4	5.16
Smp_179740.3	52.78	41.64	88.63	0	0	22.58
Smp_176630.2	14.62	131.27	36.77	20.61	0	7.34
SmLINC154747-IBu	7.61	3.01	13.83	1.19	1	1.12
SmLNCA109974-IBu	14	13	11	4	1	0
Smp_135170.2	32.95	32.98	43.57	0	0	15.27
SmLINC103355-IBu	60	40	42	7	6	5
Smp_337140.4	131.27	75	63.28	11.22	14.55	7.98
Smp_162840.1	63	23	45	6	5	6
SmLINC176296-IBu	8.94	15.63	10.58	2.39	0.53	2.35
Smp_326400.3	282.73	161.82	234.64	50.74	16.49	29.21
SmLINC156760-IBu	25	24	43	10	3	0
Smp_022470.3	31.64	34.3	19.31	0	2.95	9.06
SmLINC143793-IBu	12.83	11.38	12.79	0	1.68	2.86
SmLINC115086-IBu	43.37	23.22	28.62	6.48	0	8.2
SmLNCA154985-IBu	10.96	6.73	8.92	2.42	0	2
SmLNCA123074-IBu	254.85	195	236	58	20	24
SmLINC151855-IBu	24	8	26	8	0	1
SmLNCA155845-IBu	28.7	12.14	25.23	2.37	4.75	1.99
SmLNCA104564-IBu	48.25	17.3	40.94	7.03	1.62	6.72
SmLINC151476-IBu	63.53	56.18	56.33	18.33	5.85	3.08
Smp_006750.1	218.65	236.34	246.14	42.32	27.38	37.62
SmLINC134704-IBu	27	6	10	2	3	1
Smp_160170.2	194.26	167.21	260.08	64.38	17.16	17.05
Smp_154880.3	34.39	50.7	39.75	11	0	10.05
SmLNCA107269-IBu	18.55	30.95	20.39	4.97	0	6.84
SmLNCA166882-IBu	54	31	62	8	10	4
Smp_191870.3	45.52	56.33	114.07	6.8	7.71	19.19
SmLNCA125095-IBu	11	8	18	4	1	1
SmLNCA136747-IBu	81	84.26	130	23	13	11
SmLNCA106377-IBu	1650.61	1063.81	2193.31	381.83	184.88	225.25
SmLNCA135406-IBu	32.88	37.76	58.27	16.82	5.38	0
SmLNCA100795-IBu	1095.08	1214.25	1421.41	169.48	157.58	289.99
SmLNCA106619-IBu	64.07	25.84	31.48	11.85	4.31	4.39
SmLINC142187-IBu	9	8	8	1	2	1
SmLNCA121332-IBu	22.59	16.82	32.28	5.23	2.59	3.85
SmLINC125839-IBu	87.39	145.17	116.11	30	13	17.9
Smp_042430.2	271.7	164.77	198.89	57.02	26.35	25.93
SmLINC163595-IBu	35.92	26.65	38.12	6.86	4.04	6.18
SmLINC124466-IBu	35	11	30	7	2	4
Smp_153150.2	38.63	18.85	38.43	12.6	4.29	0
SmLINC123116-IBu	92	67	86	27	8	9
Smp_020550.2	119.88	55.09	194.56	51.62	13.76	0
Smp_154250.1	5451.21	2584.17	4053.93	613.21	698.47	740.05
SmLINC171557-IBu	75	55	66	12	9	14
Smp_124590.1	77	34	44	11	10	6
Smp_140940.2	178.52	88.81	167.75	17.6	39.48	15.45
SmLNCA103881-IBu	44	14	136	16	8	10
Smp_324410.1	18	15	21	6	2	2
SmLNCA137696-IBu	65.56	34.21	40.58	13.06	6.05	7.05
Smp_077670.1	164.89	74.53	207.3	33.81	14.87	33.04
Smp_153210.1	61.61	36.67	35.2	16.18	2.56	6.53
Smp_311980.1	21	14	11	6	1	2
Smp_196700.1	128.1	46.85	190.91	18.77	22.94	23.87
SmLINC159543-IBu	107.95	106.88	101.07	26.22	18.27	17.11
SmLNCA168250-IBu	87.42	56.7	71.59	20.64	11.48	10.19
Smp_141960.1	223.15	254.01	218.64	79.33	18.34	46.69
SmLINC162648-IBu	41.31	45.28	34.23	9.24	12.77	0
SmLINC174342-IBu	17.05	8.07	12.03	0.56	1.54	3.77
SmLNCA135526-IBu	29	15	22	6	3	4
SmLINC117538-IBu	86.46	84.7	100.66	24.93	9.62	19
Smp_318350.1	29.81	26.77	34.79	2.86	5.03	9.67
SmLINC154256-IBu	10	10	10	3	2	1
SmLINC119846-IBu	39.05	34.39	44.75	15.78	5.3	3.26
Smp_134410.2	172.87	74.55	117.26	42.9	0	36.6
Smp_158030.2	227.48	171.62	178.52	53.36	32.78	32.5
Smp_128350.1	154.14	65.02	164.82	0	27.85	43.81
Smp_124350.3	80.74	44.41	51.6	12.11	0	26.75
SmLINC154466-IBu	62.47	66.45	67.02	6.04	13.13	20.87
Smp_168270.2	79.9	81.73	39.99	29.18	0	19.28
SmLINC165767-IBu	16.53	15.62	24.48	4.07	2.03	6.06
Smp_014260.1	327	182	270	64	42	57
SmLINC144420-IBu	120.34	75.46	117.07	27.72	19.42	17.58
Smp_138340.1	39	20	24	10	3	5
SmLINC167867-IBu	16.19	25.94	35.39	13.33	0.25	5
Smp_247450.2	68.33	160.1	251.8	18.84	37.52	43.11
Smp_337390.2	52.12	21.39	34.53	4.73	4.63	13.08
Smp_009800.1	58	50.23	44.03	10.21	0.28	26.04
SmLNCS164175-IBu	16.83	7.86	10.52	5.47	1	2
SmLINC122989-IBu	46.39	31.38	30.91	12.72	5.2	6.08
Smp_244900.3	62.94	42.02	45.67	16.27	10.02	7.08
SmLNCA123264-IBu	11.31	9.52	19.54	3.97	1.8	2.62
SmLINC173808-IBu	94	70	237	34	31	19
Smp_169480.1	27	18	43	2	8	8
SmLNCS174845-IBu	97	21	68	20	11	9
SmLINC127028-IBu	74.86	48.54	102.68	15.41	14.12	20.22
Smp_342400.1	166.14	55.66	81.94	21.97	30.92	9.67
SmLINC163597-IBu	78.56	62.9	93.56	17.99	13.27	21.25
SmLINC161800-IBu	175.4	96.24	99.15	49.47	4.76	33.88
Smp_120360.3	26.88	25.62	54.1	0	8.5	15.26
Smp_319080.2	56.6	49.29	55.66	10.44	12.81	12.63
Smp_162380.3	73.18	71.59	47.66	32.44	7.87	7.39
Smp_311660.2	2951.41	2248.97	1731.8	1335.75	224.06	175.76
SmLINC129366-IBu	8.23	15.77	18.41	3.25	1.09	5.8
SmLINC144904-IBu	63.04	80.97	87.83	22.85	19.67	10.33
SmLINC124468-IBu	57.13	28	104.15	13.76	17.46	10
Smp_135270.3	181.91	59.68	77.22	48.65	0	31.8
SmLINC163939-IBu	35	8	39	4	6	8
Smp_328390.1	23.03	24.32	24.6	13.32	1.68	3.13
SmLNCA166915-IBu	45.61	31.78	18.7	10.36	7.38	5.94
SmLNCA121330-IBu	39.88	15.03	56.01	10.56	6.27	9.48
SmLINC134501-IBu	57.55	11.71	29.49	6.63	9.44	5.94
SmLINC170537-IBu	54.03	36.8	32.03	9.77	6.08	13.78
Smp_314210.1	70	56	101	23	11	21
SmLNCA109748-IBu	42	18	41	15	7	2
Smp_163050.3	831.8	669.82	600.3	289.57	131.73	99.42
SmLINC127031-IBu	41.1	69.93	91.26	26.1	7.83	17.39
Smp_336180.1	71.02	20.91	35.36	18.74	2.78	10.02
Smp_150230.2	334.87	372.76	335.36	90.55	68.8	98.25
Smp_150990.2	1260.25	1140.07	1205.48	339.6	217.24	334.5
Smp_315710.1	128.85	26.78	191.96	26.95	34.31	16.15
SmLNCA122440-IBu	23	11	22	10	2	2
SmLINC137709-IBu	28.52	28.51	8.43	4.45	6.37	5.74
Smp_341090.2	168.55	120.39	136.98	73.2	0	43.6
SmLNCS119177-IBu	186	135.97	395	65.86	55	50
SmLNCA165775-IBu	10.94	8.94	11.59	4.07	2.31	2.28
Smp_314280.1	60.42	6.1	48.92	3.4	11.66	9.74
Smp_245280.2	319	125.42	196.9	52.15	44.27	59.95
SmLINC106782-IBu	90	28	63	19	13	12
SmLINC131335-IBu	481	233	438	87	107	79
SmLINC129851-IBu	101	58	85	39	11	13
SmLINC142820-IBu	69.89	29.6	92.73	20.89	14.18	12.37
Smp_078560.2	271.38	184.12	170.29	72.41	34.61	52.97
SmLINC142569-IBu	31.99	6.94	20.64	5.5	2.31	7.05
SmLINC168929-IBu	26.53	20.03	29.74	7.99	6.49	5.03
SmLINC157461-IBu	58.51	38.74	52.44	7.13	12.61	15.8
Smp_305060.1	76.1	82.05	118.41	18.42	25.67	24.22
SmLINC125110-IBu	54.79	62.02	72.84	17.94	19.99	9.45
Smp_144940.2	94.8	90.22	168.5	35.46	16.03	39.79
SmLINC146916-IBu	214.83	93.9	160.48	36.37	39.5	37.21
Smp_323330.5	52.91	24.7	42.3	13.45	9.06	7.59
Smp_344540.1	306.47	249.45	293	127.98	44.27	51.88
Smp_065060.2	92.4	87.42	102.04	27.08	8.09	40.26
SmLINC105540-IBu	20.47	17.58	32.35	8.99	3.72	5.03
Smp_170290.1	360.54	122.65	354.76	102.16	76.61	24.01
SmLNCA109380-IBu	11.68	11.53	22.9	5.26	2.56	3.76
SmLINC127586-IBu	12.62	36.58	34.98	9.05	7.32	5.97
SmLNCA144786-IBu	18	13	21	6	5	2
SmLNCA118263-IBu	40.39	31.46	36.14	14.75	7.4	5.63
Smp_205840.1	250.48	183.42	192.77	84.19	35.09	46.11
Smp_153970.4	371.54	317.06	372.06	112	102.76	52.96
SmLNCA150161-IBu	23.81	10.95	15.47	6.37	2.59	4.12
SmLNCA136304-IBu	31.25	15.46	32.94	10.56	6.73	1.66
SmLINC137465-IBu	205.24	178.79	239.31	69.38	36.9	55.71
SmLINC169280-IBu	17.91	10.37	23.62	4.16	1.03	9.15
SmLINC137881-IBu	21.66	18.01	12.04	8.99	4.07	1.24
Smp_345000.2	88.85	51.61	64.84	31.95	2.04	25.07
SmLNCA151503-IBu	70	54	55	16	10	22
SmLINC131337-IBu	445	231	394	100	102	72
SmLNCA159728-IBu	27	13	20	7	4	5
Smp_344910.1	36.41	7.44	36.78	7.34	3.91	9.76
SmLNCA170372-IBu	57.46	56.68	50.01	21.14	11.61	11.59
Smp_029360.3	596.35	524.93	451.07	150.68	105.7	174.94
Smp_323380.1	121.31	125.92	192.11	52.03	28.68	38.77
Smp_153530.1	150	136.03	128.29	40.64	25.55	46.99
SmLINC107119-IBu	117.81	116.67	131.33	51.3	30.27	18.12
Smp_244810.1	19	13	20	6	4	4
SmLINC102243-IBu	33	14	23	8	4	7
SmLINC156248-IBu	32	9	64	12	9	6
Smp_041730.1	809.41	480.05	537.1	250.39	112.13	144.46
Smp_316180.2	92.3	103.95	123.9	43.34	23.27	23.03
SmLINC118996-IBu	33	27	42	12	7	9
Smp_316200.1	52.36	50.76	60.75	23.08	9.93	13
Smp_307810.4	37.56	10.97	26.56	13.09	3.71	3.62
SmLNCA131221-IBu	28	22	28	9	3	10
SmLINC169293-IBu	28	11	17	11	2	3
Smp_030400.2	576.81	424.89	464.1	158.65	116.4	129.96
SmLINC163938-IBu	151	113	140	69	20	27
Smp_342910.2	50.21	43.43	46.48	22.72	10.87	4.87
SmLNCA137250-IBu	32.69	15.04	28.2	6.82	4.25	9.56
Smp_248150.1	108	51	40.3	27.7	18.02	9.2
SmLNCA117535-IBu	215.24	171.93	262.76	81.86	48.69	50.6
SmLNCA152918-IBu	548.74	424.73	402.61	196.26	102.01	88.83
Smp_123320.1	244.53	133.72	286.34	112.5	25.76	54.97
SmLINC137451-IBu	150.75	158.08	165.65	44.39	42.52	43.26
SmLINC165996-IBu	102.5	58.37	66.83	35.86	11.82	16.24
Smp_193150.1	196.13	181.02	208.71	79.31	30.83	59.79
Smp_307260.4	174.16	111.31	90.86	16.4	31.45	57.41
Smp_138600.1	42.62	69.76	11.23	14.01	10.65	12
Smp_087930.2	127.32	47.13	80.45	44.15	7.07	23.82
SmLINC150451-IBu	1124.32	1128.86	1188.01	480.93	224.88	278.61
SmLNCA107083-IBu	163.79	34.47	127.74	17.85	32.73	33.99
Smp_165660.1	142.48	75	116.34	40	24	30
Smp_345540.3	117.04	74.16	78.66	36.98	24.44	14.84
Smp_245040.1	39.2	36.7	30.72	13.19	6.86	11.39
Smp_043070.2	96.83	63.55	67.98	26.55	20.65	15.95
SmLNCA137976-IBu	24.39	23.09	24.48	6.5	7.07	7.38
SmLNCS155242-IBu	23	14	33	11	5	4
SmLINC156292-IBu	27	15	19.99	11	4	3
Smp_028210.1	203.3	161.87	251.09	71.6	40.81	65.27
Smp_315130.1	43	37	28.03	20	4	9
Smp_158430.2	290	197.36	270.79	75.65	44.61	101.46
Smp_320110.1	25	17	16	12	1	5
SmLINC105686-IBu	220.85	156.85	237.65	87.83	31.77	61.31
SmLINC105687-IBu	63.14	47.14	65.94	23.14	13.14	14.69
SmLNCA160487-IBu	42.49	29.39	36.15	14.22	10	7.06
SmLNCA151122-IBu	40	15	28	9	5	10
Smp_054450.2	614.73	502.95	671.19	263.91	128.99	139.1
Smp_345990.1	77.46	42	37	21.16	9.05	17.11
SmLNCA124410-IBu	70.6	57.06	75.45	21.46	14.76	23.77
Smp_328000.1	1466.1	1104.26	1523.14	531.34	344.69	332.37
SmLINC137452-IBu	37.03	46.73	52.55	17.3	8.23	15.6
SmLNCA142930-IBu	62	51	46	23	11	14
Smp_330490.2	35.33	22.61	10.48	8.77	8.17	3
Smp_127700.3	711.92	470.83	487.52	232.81	124.17	147.28
SmLINC168922-IBu	45	26	39	22	2	11
Smp_121320.3	103.32	61.89	58.32	50.28	12.68	7.2
Smp_033020.2	191.69	143.63	100.59	48.52	37.09	45.71
Smp_148970.2	823.77	626.62	630.2	287.58	146.42	204.92
SmLINC173681-IBu	18.39	13.99	22.86	9.78	2.83	3.85
SmLINC121362-IBu	18.58	14.48	28.3	3.7	9.74	3.05
SmLINC102973-IBu	1122.07	857.79	920.32	428.85	204.57	256
SmLINC117490-IBu	824.73	396.83	582.02	176.06	130.16	229.37
Smp_346540.2	688.46	543.62	481.49	248.48	97.59	195.54
Smp_245550.2	16.28	25.25	28.45	9.3	8.19	3.83
SmLINC159547-IBu	34.9	9.59	18.89	9.83	6.39	2.62
Smp_323430.2	775.32	686.05	627.82	296.07	137.86	225.17
Smp_344230.1	285	89	231	52	61	62
SmLINC138233-IBu	23.56	24.04	16.64	7.59	2.39	11.19
Smp_029800.3	105.32	31.04	84.15	16.7	13.59	35.21
SmLINC177015-IBu	40.79	18.72	34.67	13.5	11.42	3.08
SmLINC129852-IBu	21	10	19	7	5	3
SmLINC119000-IBu	69	45	172	30	33	19
Smp_306680.1	89.27	83.24	121.11	52.92	13.23	28
Smp_335570.1	418.3	408.04	466.89	156.59	93.89	152.65
Smp_181160.2	25.26	54.9	32.49	21.32	7.67	7.75
Smp_000690.1	88	49	78	29	13	25
SmLINC146214-IBu	98	48	72	20	19	28
Smp_305720.1	26	16	32	6	5	12
SmLINC133258-IBu	96.57	151.75	86.51	16.87	63.09	15.28
Smp_051390.2	344.37	292.54	333.9	183.3	60.16	75
Smp_012670.2	127.9	93.51	95.04	37.83	25.14	37.48
Smp_094930.1	566.18	340.66	449	320.38	71	60
Smp_122820.1	200	134	86.7	71.66	21.49	47
Smp_343820.1	161.39	128.29	283.58	56.03	72.06	43.05
Smp_135790.4	94.47	23.01	31.4	13.6	18.08	11.79
Smp_340680.2	116.41	67.57	94.32	24.1	15.74	48.54
Smp_160170.1	418.69	244.96	308.27	112.19	80.84	114.95
Smp_176980.1	19	8	18	5	4	5
SmLNCA146239-IBu	59.57	26.15	74.58	13.4	20.45	15.49
Smp_161140.2	76.85	37.28	57.2	15.77	9.18	30.13
SmLINC148111-IBu	135.39	132.54	102.39	38.09	40.23	38.23
Smp_129610.2	216.56	188.77	205.7	95.27	46.87	58
SmLINC115519-IBu	99.49	94.28	97.11	42.66	26.92	23.36
Smp_347870.1	441.36	272.42	364.42	95.35	169.65	49.82
SmLINC121575-IBu	14.6	9.54	22.31	7.25	3.59	3.79
Smp_323330.1	180.15	139.75	152.58	60.59	29.99	65.37
Smp_322910.1	18	29	39	7	7	14
Smp_129980.2	28.79	37.18	24.9	7.2	4.09	19.6
SmLINC167467-IBu	35.95	19.1	37.18	6.33	7.82	15.02
Smp_318480.1	94	70	107	65	11	17
SmLINC152176-IBu	54.57	34.83	25.87	15.36	8.42	15.15
Smp_125890.2	227.9	193.3	167.5	52.17	65.01	71.77
Smp_345280.1	2201	1765	2042	727	601	618
SmLINC177329-IBu	110.5	64.32	113.7	58.03	27.03	9
SmLINC166549-IBu	73.38	98.7	64.75	58.39	15.01	10.88
SmLNCA127436-IBu	43	14	23	12	7	7
Smp_343040.1	87	62	77	37	12	28
Smp_343840.1	362.88	225.9	282.48	116.48	50.84	127.58
Smp_134410.3	184.32	89.04	178.75	88.5	30.98	33.27
Smp_166800.1	67.58	23.6	16.07	12.69	6.65	15.65
SmLINC111071-IBu	41.43	39.99	56.9	11.66	23.44	7.49
Smp_172400.3	180.55	53.18	132.28	84.89	25.94	11.97
SmLINC131906-IBu	28	20	27	11	5	9
SmLNCA146216-IBu	40	16	30	9	7	12
Smp_197230.2	35.71	21.53	36.93	8.84	5.43	18.19
SmLINC153238-IBu	132.17	98.48	112.71	48.51	28.88	36.03
Smp_322160.1	24.85	15.83	15.49	3.12	7.32	8.37
SmLNCA137773-IBu	507.91	194.14	512.94	147.11	114.77	130.99
Smp_313300.2	105.49	84.6	106.7	36.64	16.57	48.17
Smp_077580.1	153	145	207	61	45	63
SmLNCA143184-IBu	139.72	114.91	133.64	71.2	32.98	28.59
SmLINC130502-IBu	51	33	46	29	8	8
Smp_314640.1	36.08	13.97	35.46	6.94	10.14	10.1
SmLNCA136565-IBu	48	27	42	18	11	10
SmLINC167231-IBu	23.58	24.73	12.21	5.85	8.27	6.41
Smp_343150.4	150.29	156.96	97.84	51.9	47.56	37.23
Smp_243930.1	414.77	290	283	140.52	78	120.13
Smp_160320.1	15.6	15	13	5	4	6
SmLINC131547-IBu	2375.14	2104.63	2359.17	1106.11	499.59	734.48
Smp_213790.3	163.93	94.26	127.13	60.03	32.36	39.22
SmLINC130667-IBu	25	15	28	8	5	10
Smp_136660.1	1075.35	937.67	1740.03	615.27	325.25	339.13
Smp_337240.3	74.75	63	118.94	36.63	22.85	26.99
Smp_028940.2	60.48	41.9	54.62	33.5	6.71	15.09
Smp_143700.2	144.51	125.43	138.43	58.93	35.93	45.15
SmLINC159256-IBu	368.21	346.55	483.89	138.07	104.78	158.47
SmLINC153158-IBu	53.09	48.09	34.43	22.82	10.11	13.56
Smp_003620.2	114.76	116.8	100.58	45.31	25.28	46.66
SmLINC128224-IBu	31.68	34.56	35.46	6.25	12.23	16.38
Smp_124120.1	521.6	397.92	401.48	184.87	144.39	119.02
Smp_125790.1	179.57	178.13	260.39	52.35	61.33	96.46
Smp_318540.1	67.12	57.33	58.89	31.39	12.83	19.78
Smp_055220.3	530.12	308.34	563.62	228.17	121.72	130.61
Smp_165060.1	603	520	514	269	126	186
SmLNCA102534-IBu	126.95	58.64	81.38	34.64	32.6	20.75
SmLINC135035-IBu	33.97	21.08	25.93	11.37	9.47	7.49
SmLINC155106-IBu	35	24	44	14	11	10
Smp_128680.1	65.92	144.23	30.96	32	12.7	48.08
Smp_045810.1	179.95	160.66	122.76	71.45	17.65	82.54
Smp_337070.2	55	55.39	83.47	19.92	21.65	23.79
Smp_242110.2	39.62	38.84	29.94	15.03	13.08	10.02
Smp_121640.2	219.95	183.06	246.6	70.49	60.73	94.38
SmLINC133165-IBu	19	19	20	11	3	7
SmLINC135016-IBu	786.91	784.71	687.91	378.03	181.44	251.12
Smp_130270.3	170.93	164.08	210.81	89.36	52.55	50.05
Smp_344540.2	116.41	84.4	62.94	20.89	28.73	41.03
SmLINC152195-IBu	27.47	15.2	19.53	6.84	3.16	11.98
SmLINC102590-IBu	50.96	31.26	41.2	18.18	14.25	9.71
Smp_159100.4	139.65	120.13	54.25	25.05	26.31	61.7
SmLINC128276-IBu	114.21	84.93	137.54	48.29	25.62	43.23
Smp_062550.2	179.78	158.98	122.49	67.36	32.07	69.17
SmLNCS160446-IBu	131	106	108	51	38	32
SmLINC148675-IBu	14.27	28.84	26.16	15.32	4.18	7.4
SmLNCA174530-IBu	343	173	257	80	81	105
Smp_327970.2	87.94	62.51	57.77	42.51	15.67	17.12
SmLINC161399-IBu	64.98	64.47	90.75	42.43	14.38	23.52
Smp_133380.2	570.29	511.73	566.75	231.17	154.02	203.37
Smp_337830.3	987.64	875.71	1196.53	477.3	257.82	363.05
SmLINC166051-IBu	120.74	121.45	118.7	56.1	35.97	34.83
Smp_324080.2	240.56	276.39	182.52	94.71	72.41	86.07
Smp_246460.1	452.79	321.75	320.35	201	68.86	135
Smp_329270.1	289.84	165.15	199.15	157.51	25.44	65.46
SmLINC115255-IBu	94.23	108.17	103.91	44.86	30.39	34.43
Smp_094810.2	733.46	603.16	638.94	337.19	92.37	313.41
Smp_315910.3	256.03	79.38	126.54	62.17	58	35.9
Smp_000870.2	75.99	63.61	79.36	16.06	15.42	48.3
SmLNCA105777-IBu	175.69	90.41	149.82	46.48	42.25	57.34
SmLINC110084-IBu	398	290	500	195	114	113
Smp_124380.1	109	57	61	32	28	19
SmLINC111066-IBu	1058.69	913.5	847.16	498.85	191.74	343.05
SmLINC123561-IBu	209.15	200.95	242.36	100.37	47.96	85.89
Smp_104120.1	118.11	109.74	120.3	57.57	27.12	42.5
Smp_343700.1	511.55	350.93	788.29	205.48	187.08	179.08
SmLNCA104319-IBu	22.94	31.29	34.36	16.93	4.92	10.89
Smp_156480.1	468.91	451.52	462.13	185.96	151.23	158.88
SmLNCS104756-IBu	66.13	57.36	60.04	32.94	9.8	23.72
Smp_170260.1	257.96	141.93	242.44	49.22	96.07	68.79
Smp_203990.1	165.91	78.71	120.31	71.44	27.84	33.66
Smp_346400.1	310	198	281	135	60	93
Smp_021170.1	1772.12	1055.95	2444.64	855.3	555.56	445.45
SmLNCA149927-IBu	26.55	22.47	56.7	20.02	9.82	8
Smp_318900.1	39.95	18.54	30.78	13.66	7.28	10.61
SmLNCS146212-IBu	279.08	121.85	300.9	77.3	77.08	90.34
Smp_181000.3	81.53	41.19	76.74	54.05	6.14	17.02
SmLNCA160328-IBu	380.87	172.45	217.24	145.4	40.02	104.47
Smp_033400.1	21.21	29.97	34.49	12.6	12.73	3.67
Smp_247940.1	1996.68	1361.83	1947.51	587.91	618.7	672.71
Smp_330650.1	147.21	113.36	126.98	69.51	27.68	47.46
Smp_341560.2	237.89	259.56	245.57	126.43	60.55	92.63
SmLNCA144394-IBu	340.34	264.4	738.56	72.44	172.22	212.26
Smp_156480.5	185.22	259.5	229.01	124.78	48.66	85.34
Smp_044470.4	272.68	269.11	304.15	135.37	82.73	95.43
Smp_018400.3	51.35	101.37	149.35	50.2	32.92	27.94
Smp_158400.1	404.66	291.41	314.67	139.49	96.14	139.17
SmLINC106486-IBu	61.03	42.88	48.95	20.36	15.11	20.57
Smp_169980.2	154.78	85.89	141.64	20.2	22.49	99.65
Smp_197480.1	149.21	121.21	139.04	40.94	32.89	78.3
Smp_243660.1	461	356	312	216	83	134
SmLINC133169-IBu	64.65	57.05	75.76	29.93	17.01	25.8
Smp_321080.1	41.68	31.97	57.33	26.72	6.9	16.15
SmLINC168930-IBu	87.15	39.26	49.88	32.91	12.58	18.73
SmLNCA170559-IBu	91.67	48.9	73.05	43.08	26.7	6.82
SmLINC148793-IBu	27.17	18.61	17.43	12.18	4	8
Smp_337830.1	2018.87	2003.33	2056.74	1100.83	501.21	731.98
Smp_344150.1	94	55	63	48	13	21
SmLNCA156346-IBu	74.08	76	97.17	51.63	20.88	20.89
SmLNCA161900-IBu	42.01	53.47	55.01	27.08	3.8	28.73
SmLNCA126292-IBu	152.86	77.39	103.72	56.75	32.08	35.22
SmLINC149859-IBu	47.65	29.48	50.97	13.54	12.38	21.16
SmLNCA111194-IBu	64	51	53	36	9	19
Smp_334320.1	24	21	29	15	7	6
Smp_199040.2	928.39	752.51	970.73	342.3	315	317.18
Smp_323330.2	213.23	175.28	141.38	79.38	59.68	59.29
Smp_000470.1	220.46	141.6	157.83	98.02	46.9	51.88
SmLINC118854-IBu	167.23	126.67	190.15	64.45	46.35	66.55
SmLINC100908-IBu	20	18	30	8	8	9
Smp_166290.3	38.49	34.84	35.17	16.23	17.54	5.31
Smp_005910.1	3387	2830	3133	1645	892	1027
Smp_130020.2	782.34	600.27	569.74	356	154	246
Smp_213990.2	250.22	199.67	252.03	90.46	72.32	101.18
Smp_342340.1	92	66	63	37	20	27
SmLNCA170440-IBu	32	19	22	16	6	6
SmLINC121861-IBu	51.6	24.78	46.36	17.56	14.62	12.3
Smp_307960.1	520.09	551.13	713.3	283.22	196.69	197.33
Smp_031010.2	556.01	393.05	453.78	264.71	137.93	136.45
Smp_170390.4	400.73	293.92	591.49	113.35	137.59	223.68
Smp_128420.2	474.96	360.18	346.19	262.23	148.72	38.8
Smp_244440.1	114.45	81.6	99.58	57.83	23.32	33.55
SmLNCS130709-IBu	85	37	84	27	24	25
SmLNCA156976-IBu	194.26	105.87	140.58	66.97	38.03	63.79
Smp_159340.2	672.15	509.39	514.83	302.17	148.78	210.24
SmLINC159325-IBu	201	61	446	143	66	51
Smp_063390.3	236.97	126.35	140.32	98.89	39.5	58.17
SmLINC123562-IBu	70.95	75.19	97.34	35.07	24.9	32.31
Smp_025890.1	680	501	598	258	181	245
SmLINC159257-IBu	152.97	94.55	176.01	52.18	41.36	64.9
Smp_079910.1	108.27	65.99	69.07	40.6	27.5	23.93
Smp_157830.1	565	388	376	190	142	180
Smp_040110.1	71.22	45.03	51.27	17.4	12.22	35.88
Smp_331490.2	220.93	165.51	154.45	91.39	35.12	89.68
SmLNCA100430-IBu	65	69	88	28	26	31
Smp_127480.4	157.15	138.51	79.16	55.45	28.89	66.59
Smp_248180.1	499	318	473	201	119	180
SmLINC143874-IBu	49.99	32.1	28.54	29.9	6.67	7.89
Smp_041480.3	1676.49	1069.71	1274.46	700.96	447.63	404.7
SmLINC108849-IBu	118.76	132.98	188.15	39.54	66.67	55.24
Smp_141460.1	73.04	59.35	61.8	42.81	14.87	20.23
SmLINC137596-IBu	273.26	189.65	258.89	88.46	70.65	117.55
SmLINC155104-IBu	66.39	38.99	69.17	37.81	13	17.88
SmLINC157460-IBu	190.67	178.77	197.75	76.57	55.91	86.5
SmLINC146519-IBu	80.53	52.37	60.76	23.32	15.13	37.03
SmLINC159147-IBu	54.51	47.41	70.34	31.22	14.71	21.19
Smp_336120.1	76.45	51.36	51.49	43.51	11.37	18.02
SmLINC146110-IBu	16.54	23.46	17.95	10.45	7.33	5.84
SmLINC109488-IBu	359.23	331.83	364.45	181.42	117.96	111.47
Smp_169040.1	1176.31	762.77	620.32	425.77	239.63	356.26
Smp_043610.1	499.89	343.72	544.59	187.68	126.39	231.06
SmLINC133211-IBu	296.68	292.9	345.17	190	83.78	103.05
SmLINC125031-IBu	183.58	60.43	86.1	35.15	46.85	41.3
Smp_191870.2	172.09	160.95	237.79	94.23	59.59	72.47
SmLNCS104755-IBu	210.84	184.42	207.44	92.06	55.99	88.44
SmLNCA110726-IBu	83.08	56.31	63.2	46.05	20	14.66
SmLNCA134762-IBu	65.11	40	102	19.86	27	31
Smp_046900.2	94.69	69.31	44.98	49.02	14.23	23.55
Smp_149750.2	801.72	490.36	519.15	478.98	105.15	176.44
Smp_138300.1	462.22	374.59	357.87	193.93	111.07	175.52
SmLNCA163321-IBu	135.38	88.64	189.26	61.95	14.92	91.79
Smp_145650.2	240.82	270.99	110.85	72.72	83.1	92.6
Smp_123260.1	1959.19	1409.72	1486.84	815.53	463.31	673.17
SmLINC136333-IBu	34.66	28.56	27.02	14.42	9.57	12.17
Smp_345240.1	60.22	38.9	45.41	27.25	11.52	18.92
Smp_169610.2	479.29	394.55	415.47	283.53	140.74	95.3
SmLNCA119823-IBu	29.93	12.1	27.27	12.02	8.01	7.03
Smp_082780.1	587.37	444.4	768.5	315.65	196.13	203.75
Smp_330670.1	44	19	35	24	7	9
Smp_045420.2	148.58	108.83	85.64	69.98	27.16	45.52
SmLINC165185-IBu	337	248	340	153	86	135
SmLNCA153661-IBu	1304.31	653.79	768.01	457.24	307.53	319.62
Smp_178740.2	408.73	237.52	375.81	155.03	119.51	129.29
Smp_307950.1	113.42	86.85	82.6	34.94	43.69	31.12
SmLNCA152628-IBu	54.12	42.52	42.67	27.43	13.42	16.86
Smp_342980.2	107.2	87.77	130.6	59.51	46.53	20.93
Smp_150420.1	169	136	138	82	41	59
Smp_345840.2	103.12	83.94	73.31	72.24	11.53	28.92
SmLINC172879-IBu	121.88	96.79	95.26	54.4	38.56	32.96
SmLINC177279-IBu	36	24	15	16	7	8
Smp_022870.1	28	23	33	14	9	11
Smp_322710.1	303.95	329.87	282.92	156.63	101.37	119.37
Smp_176490.3	278.01	224.73	238.12	76.58	97.71	118.85
Smp_156520.1	256.55	185.81	185.89	109.12	57.85	92.82
Smp_344160.1	51	34	45	34	7	14
Smp_046880.3	56.07	58.49	74.05	39.32	20.1	18.67
Smp_072460.1	850	681	745	423	231	289
SmLINC158089-IBu	34.59	41	31.25	8	20	13
Smp_167400.2	449.87	303.56	344.46	192.77	125.31	131.57
Smp_311010.1	624.34	534.01	562.29	284.41	155.63	278.57
SmLINC137467-IBu	62.76	50.21	63.17	35.62	12.1	25.29
Smp_346570.1	439.04	307.66	285.33	164.56	86.26	182.14
Smp_124860.2	504.39	381.14	373.17	251.87	103.55	177.26
Smp_304890.1	442	402.61	323.51	152.77	143.68	184.26
Smp_141770.1	77.59	66.76	79.81	37	36.35	17.25
SmLINC111070-IBu	27.01	31.56	40.92	12.04	11.31	18.36
Smp_161140.1	591.22	511.41	508.32	245.56	208.85	206.31
SmLINC112476-IBu	41.65	34.53	62.13	16.73	8.16	32.79
Smp_015780.2	857.63	763.48	776.44	419.35	256.59	331.03
SmLINC147164-IBu	259.1	124.17	318.87	121.09	96.01	61.27
Smp_114430.5	55.81	47.85	94.82	44.98	19.7	17.97
Smp_122940.1	534.18	421.37	465.7	254.14	143.24	200.84
Smp_337750.1	145.16	95.69	86.15	92.43	24.56	25.75
Smp_247220.1	288	234	393	149	111	117
SmLNCA151883-IBu	85.5	29.86	125.18	22.48	37.02	33.46
Smp_179350.1	3003.5	1734.74	3356.45	1046.81	1123.69	1059.7
SmLINC143590-IBu	210.82	159.52	206.63	108.27	42.84	92.85
Smp_036180.4	222.1	155.64	242.07	59.76	86	104.12
Smp_301050.1	241	151	142.9	45.73	98	65.45
SmLINC151825-IBu	3887.96	3460.1	4016.21	2195.47	1175.16	1420.32
Smp_143220.2	140.99	171	145.6	69.81	60.03	62.77
SmLINC123030-IBu	72	47	61	40	15	22
Smp_067510.1	123	68	90	66	18	38
SmLNCA107646-IBu	109.5	149.38	95.35	53.23	23.57	80.66
SmLINC143363-IBu	136	96	134	63	42	48
SmLINC155410-IBu	141.06	135.43	213.06	70.08	66.19	61.67
SmLINC166052-IBu	43.8	28.44	58.73	27.86	10.07	16.54
Smp_131360.3	173.09	122.28	120.12	59.17	47.59	67.62
Smp_318010.2	464.69	363.05	366.16	209.97	130.11	167.81
Smp_039490.3	694.76	610.32	685.77	345.91	182.93	330.13
Smp_063030.1	964	679	588	334	278	327
Smp_093630.2	1575.49	1113.02	1076.26	738.62	353.1	538.16
Smp_179010.3	380.97	281.33	265.52	161.23	85.32	153.78
Smp_320840.1	149.12	127.28	131.01	56.55	29.99	89.91
Smp_140810.2	22.73	32.99	51.07	24.91	7.51	14.49
Smp_331720.1	88	69	43	43	14	32
Smp_319370.3	263.61	236.34	250.68	170.94	54.99	103.84
Smp_246600.2	143.15	69.55	59.38	55.15	25.76	35.96
SmLNCA135010-IBu	66	40	68.43	40	18	16
SmLINC163644-IBu	29.78	18.08	25.35	14.68	7.4	8.59
Smp_341590.2	58.4	32.95	56.9	21.28	15.63	25.14
Smp_335770.1	182.53	67.64	111.98	55.18	43.92	51
Smp_325510.1	98.52	41.3	93.44	28.8	39.78	23.18
Smp_141280.1	119	124	180	55	47	77
Smp_333710.1	564	427	435	257	158	197
Smp_169070.1	462	354	403	222	114	192
SmLINC149999-IBu	220.3	191.09	168.95	87.88	91.64	58.74
Smp_005140.1	30	18	35	13	9	13
SmLNCA141163-IBu	52.39	51.38	36.91	26.55	8.45	28.01
Smp_131060.2	103.92	67.49	95.65	60.69	23.92	31.48
Smp_137950.1	451.07	383.94	374.56	258.7	95.71	183.16
SmLINC167865-IBu	122.67	107.05	84.12	64.31	33.55	35.48
SmLINC174853-IBu	55	28	22	19	12	13
Smp_247420.4	293.58	146.49	338.42	65.43	89.81	163.85
Smp_035500.1	364	283	227	179	74	134
SmLNCA155340-IBu	30.85	17.82	22.04	14.34	4.9	11.79
Smp_010800.4	263.71	226.47	242.39	126.47	63.98	130.48
Smp_345640.3	427.06	283.59	287.55	254.54	105.06	78.31
Smp_170390.2	799.27	684.4	845.82	347.93	297.2	345.75
Smp_155370.2	557.56	373.22	251.82	278.5	110.57	139.38
Smp_126450.3	32.97	28.64	34.51	26.13	5.08	12.79
SmLINC142023-IBu	49.01	43.73	74.88	28.31	9.37	36.72
Smp_212390.2	177.32	136.38	108.06	52.64	85.34	31.86
Smp_346540.1	279.54	176.38	185.51	119.52	76.41	79.46
Smp_335570.2	353.95	282.87	286.39	192.46	85.32	131.35
SmLINC163642-IBu	177.3	200.16	249.8	131.97	61.01	82.93
Smp_155530.1	108	108.31	121	67.58	30.29	50.96
SmLNCA169319-IBu	29	26	34	15	7	17
Smp_154250.2	631.16	352.46	591.25	310.86	180.48	185.2
Smp_069770.2	75.06	109.57	94.2	66.64	29.87	28.25
Smp_201810.1	3720.03	2959.25	3584.33	2084.31	1130.91	1273.22
SmLINC107930-IBu	37	36	21	19	9	14
Smp_347670.1	354.27	366.89	221.75	181.66	71.65	178.73
Smp_212390.1	1059.68	641.62	672.94	421.36	230.66	392.14
Smp_140720.1	1213	622	1166	519	394	346
Smp_148070.1	347.67	254.08	265.01	218.46	107.78	55.34
Smp_163050.2	305.93	255.46	286.13	181.77	75.95	119.79
Smp_330760.1	46.06	71.71	66.92	39.81	19.66	23.06
Smp_211130.1	236.51	235.52	225.75	146.16	69.28	97.79
Smp_063670.3	113.79	52.06	124.53	44.87	34.71	43.3
Smp_134260.1	174	134	118	92	43	55
Smp_051090.1	209	136.52	159	105	50	68
Smp_267190.1	687.41	592.25	582.18	325.84	199.54	297.23
Smp_315830.1	581.79	457.35	419.31	272.13	174.41	195.67
SmLINC140599-IBu	33	21	31	18	7	12
SmLNCA156283-IBu	89.94	43.92	63.05	46	23.39	16.47
Smp_335550.1	37	51.83	38.89	13	13.51	29.85
SmLINC112705-IBu	56	103	129	51	30	47
Smp_148900.1	736.82	623.79	601.81	341.02	201.01	335.35
Smp_203950.1	4807.59	4509.87	6169.79	3011.46	1691.5	2185.6
SmLINC160005-IBu	162.82	162.69	207.64	120.89	55.46	61.43
Smp_331980.2	284.3	230.24	266.32	139.92	84.33	122.44
Smp_198730.1	197.4	139.96	163.09	101.64	50.69	69.8
SmLNCS156910-IBu	53	52	37	34	17	13
SmLINC137757-IBu	86.12	61.59	102.26	42.27	26.19	41.9
Smp_137950.2	159.7	76.06	77.01	39.3	37.2	60.11
SmLINC119800-IBu	30.81	22.57	37.8	12.19	13.53	13.44
Smp_126210.1	136	109.27	159.65	122.21	16.2	54.32
SmLINC122938-IBu	348.64	361.79	374.09	165.72	131.77	180.85
Smp_246520.1	416.51	307.78	305	209.91	82.66	178
SmLNCA163427-IBu	161.36	119.39	224.1	62.12	79.06	73.04
Smp_041760.3	256.1	172.17	156.32	97.99	63.36	100.99
Smp_198360.1	898	744	776	432	296	352
Smp_144570.3	467.73	305.16	412.13	246.4	108.54	180.55
Smp_151570.1	79	60	58	33	19	37
SmLINC107118-IBu	59.51	81.16	126.38	63.95	23.26	35.46
Smp_144240.1	219.5	189	179.5	116.5	57	96.5
Smp_144240.2	219.5	189	179.5	116.5	57	96.5
Smp_345330.1	253.73	152.12	176.98	83.24	69.51	104.95
Smp_212600.2	1126.14	727	1396.95	440.25	599.54	306.62
Smp_015780.1	1286.88	1141.14	1208.41	650.42	412.41	577.91
Smp_344670.1	95	75	108	42	30	52
SmLINC129514-IBu	408.98	199.49	299.05	175.14	111.87	109.21
Smp_127480.1	641.4	532.98	599.97	311.89	216.4	267.19
SmLNCA104410-IBu	173.37	59.13	174.05	74.72	53.43	46.61
Smp_135920.1	372	288	288	187	99	145
SmLNCA132890-IBu	213.37	96.79	108.72	96.94	36.47	57.51
SmLINC111052-IBu	545.32	469.96	557.88	232.49	242.92	201.82
Smp_318000.1	68	29	46	21	24	16
Smp_014020.2	453.78	274.82	293.47	187.74	99.85	175.53
Smp_345780.2	141.96	177.05	169.63	25.73	57.71	135.3
Smp_196230.1	885.75	525.44	524.32	410.88	209.78	254.83
Smp_038940.1	499.92	397.45	395.67	228.48	208.92	129.3
SmLNCA121564-IBu	132.89	73.97	180.55	44.25	50.14	74.25
Smp_135930.2	255.28	284.96	269.92	173.97	83.78	116.88
SmLINC174737-IBu	367	241	268	164	107	119
SmLINC162994-IBu	232.4	142.09	183.47	94.56	75.67	75.26
Smp_335530.1	861	597	794	370	310.77	316
Smp_126170.3	234.03	200.12	278.23	182.34	57.42	94.99
Smp_334490.1	688.19	673.09	897.25	464.61	266.99	298.41
SmLNCA139628-IBu	39	25	38	20	11	15
Smp_176850.1	208	156	134	98	48	85
Smp_309480.1	6456.24	6775.47	12358.9	5906.24	2896.93	2820.63
Smp_301990.1	134.98	140.47	203.87	112.91	74.68	25.84
Smp_041880.1	161	73	100	53	36	61
Smp_204160.1	977.98	1231.97	1900.98	753.95	444	691.95
SmLINC117473-IBu	212.82	235.04	140.63	141.28	49.07	92.07
Smp_000510.1	1100.85	984.96	911	579.81	337.72	465.6
SmLINC159732-IBu	149.42	177.25	173.66	77.96	67.66	78.74
SmLNCA155105-IBu	42	25	65	15	24	17
Smp_137840.4	71.82	45.01	57.37	29.65	21.83	26.38
Smp_328260.2	42.23	41.63	45.44	25.07	15.12	19.28
SmLINC166534-IBu	1627.32	1375.26	1430.76	913.46	426.76	721.22
Smp_345840.3	101.83	105.99	93.77	44.49	38.91	54.77
SmLINC156349-IBu	179	135	191	97	53	81
Smp_084540.2	2458.47	2035.45	2239.7	1319.59	723.49	1074.05
SmLNCA107436-IBu	85.28	85.54	91.67	42.3	26.84	52.49
SmLINC168928-IBu	101.66	85.24	76.52	46.03	25.19	50.51
SmLINC149998-IBu	197.46	179.33	213.15	116.07	65.43	87.91
Smp_133030.1	77.24	54.08	77.16	38.97	21.57	33.64
Smp_332510.1	355.93	229.86	256.72	144.68	112.72	121.71
Smp_142930.1	535.09	417.31	467.4	262.63	147.75	245.97
Smp_193150.2	901.86	681.98	665.27	397.69	303.12	319.21
SmLINC163608-IBu	39.97	22.79	59.88	20.63	14.58	17.69
SmLINC137916-IBu	84	43	59	47	19	19
Smp_163600.2	271.01	160.52	60.28	85.1	47.9	99.26
Smp_203970.2	566.47	510.69	538.12	379.01	188.6	182.41
Smp_125260.1	1215.69	832	1133.88	566.97	363.93	523
Smp_140940.3	765.02	613.51	674.87	407.14	272.89	262.18
Smp_198980.1	5331.91	3135.46	3914.08	2188.68	1698.48	1693.03
Smp_244340.2	137.09	119.57	130.1	100.09	33.03	51.82
Smp_149950.1	451.49	434.45	297.27	224.64	170.07	150.86
Smp_034120.2	2750.09	1880.42	1847.46	1515.87	708.02	807.49
Smp_213720.2	139.11	164.06	80.01	98.41	30.11	60.51
Smp_121600.2	43.38	77.81	61.53	33.44	20.15	33.57
Smp_043910.1	129	116	117	81	34	56
Smp_010620.3	205.68	164.31	161.85	81.82	46.02	122.9
Smp_181450.1	599	528	817	360	244	289
SmLINC107931-IBu	92	45	74	29	32	33
SmLNCA124766-IBu	146.27	65.22	128.85	51.79	47.67	51.73
Smp_200900.1	5655	4694	5597	3172	1969	2249
Smp_034980.5	811.58	742.54	596.04	618.6	110.76	353.15
Smp_343090.1	151	117	164	74	54	71
Smp_158460.2	315.72	155.34	333.4	136.82	97.66	129.68
SmLNCS158069-IBu	188.65	140.7	162.01	83.84	54.98	87.62
SmLINC167837-IBu	35.8	29.85	29.47	14.45	12.08	18.3
Smp_016730.1	321	254	302	198	84	135
Smp_168370.5	339.94	277.81	384.86	206.76	114.45	148.87
Smp_248020.1	469.47	378.22	395.84	242.9	135.77	206.12
Smp_166660.2	100.6	71.5	111.15	57.49	32.86	41.51
Smp_126020.2	645.43	512.8	579.68	352	193.1	274.99
Smp_245250.1	203	186	172	127	57	85
SmLINC117978-IBu	231.21	204.17	231.38	122.15	104.65	75.76
Smp_132180.2	294.48	266.94	352.93	170.58	105.36	155
Smp_047330.1	130.76	143.23	137.48	87.74	49.02	59.24
Smp_332800.1	420.68	415.64	428.06	133.3	239.73	191.99
Smp_242630.2	102.93	80.61	115.98	83.9	40.9	16.28
SmLNCA156366-IBu	124.67	68.5	151.09	28.2	57.95	64.79
Smp_330450.1	40	16	41	19.06	14	11
Smp_049990.2	645.8	626.95	581.67	427.06	200.56	270.3
Smp_125780.2	373.52	286.26	272.1	228.74	130.08	81.26
SmLINC167836-IBu	70.08	46.14	107.16	58.76	14	34.98
Smp_169340.2	905.26	689.44	751.54	483.28	270.91	354.21
SmLINC170539-IBu	42.1	41.46	52.97	32.98	20.35	11.22
SmLNCA101686-IBu	78.32	72.36	80.94	33.7	41.27	31.01
SmLINC117008-IBu	88.23	91.98	71.08	64.29	23.46	33.61
SmLINC115520-IBu	128.01	94.47	64.17	71.58	31.83	32.6
SmLINC111067-IBu	2028.62	1599.48	1715.6	1357.06	501.87	722.67
Smp_329930.1	40.95	21.35	40.35	24.81	12.44	11.16
SmLINC150789-IBu	54	65	65	44	19	26
SmLNCA136532-IBu	644.06	539.63	641.63	309.96	221.23	333.97
Smp_197230.1	553.29	412.47	484.07	278.16	140.57	276.81
Smp_328260.1	107.29	113.08	94.04	73.26	42.22	34.99
Smp_147150.1	1952.42	1260.57	1570.13	920.79	600.27	737.32
SmLINC131336-IBu	563	368	495	218	225	212
Smp_074410.1	887	730	724	531	233	377
Smp_018400.1	210.02	203	72.32	128.68	48.68	65.55
Smp_059130.2	71.94	23.64	48.77	23.93	11.4	33.59
SmLNCA109741-IBu	5796.4	5119.71	6542.66	3222.27	2171.98	2738.1
Smp_038410.1	274	99	205	87	102	68
SmLINC158969-IBu	163	97	121	93	52	35
Smp_166420.1	234	194	220	129	74	109
Smp_314990.1	37	22	31	16	9	18
Smp_306730.1	506.2	511.5	590.5	374.01	183.65	225.18
SmLNCA120369-IBu	48.14	39.64	95.5	30.43	20.22	36.51
SmLNCA136035-IBu	65.3	27.56	36.6	31.76	13.88	15.79
Smp_165080.2	38.42	58.44	64.17	35.35	15.83	27.81
SmLINC177014-IBu	127.56	58.28	90.36	62.92	36.58	30.03
SmLNCA156769-IBu	784	295	897	294	388	179
Smp_150870.1	310	255	197	189	78	111
SmLINC158781-IBu	22.56	17.74	30.77	13.27	9.33	12.4
Smp_332140.1	78	41	97	33	34	32
SmLNCA173200-IBu	40.83	42.43	35.16	28.06	10.47	21.37
Smp_310580.1	79.76	75.93	48.51	54.48	26.21	21.36
SmLNCS105463-IBu	33.78	32.38	39.08	23.64	7.92	19.5
Smp_087340.1	1279.04	1070.99	1046.91	684.79	410.09	556.65
Smp_305350.3	353.35	293.77	366.82	174.58	145.12	162.87
Smp_140200.3	71.95	49.67	69.58	36.89	18.68	36.87
Smp_003270.1	1410.74	1104.13	1021.42	742.03	445.97	534.21
Smp_244900.2	77.09	42.82	61.72	41.43	30.04	13.56
Smp_021960.4	129.3	73.01	179.44	71.99	51.98	55.27
Smp_340620.1	24	21	23	12	8	13
Smp_084520.1	722	530	644	359	214	347
SmLINC155411-IBu	46	56.81	100.58	45.75	23.11	28.81
Smp_157200.1	100	67	60	44	23	45
SmLNCA116548-IBu	56.74	43.74	78.32	34.42	26.96	23.54
Smp_347880.2	118.67	92.88	86.65	58.75	37.38	50.37
Smp_144190.1	126.61	124.42	125.5	72.47	43.01	71.13
Smp_000470.3	344	237.33	259.73	190.77	80.03	147.42
SmLINC178566-IBu	74.12	50.46	67.2	39.5	23.45	29.83
Smp_210380.2	797.75	529.69	659.09	378.47	292.53	279.79
Smp_340100.2	44.5	40.18	26.83	12.87	19.9	20.42
Smp_052350.2	3063.27	1386.24	1577.02	1281.52	785.79	849.21
SmLNCA121871-IBu	75.63	62.07	54.09	57.95	13.3	28.37
SmLINC150454-IBu	365.14	219.14	328.75	139.81	113.28	180.45
Smp_162260.2	599.95	398.43	539.05	390.81	106.53	286.44
Smp_341450.1	281	250	275	174	102	121
SmLINC108798-IBu	141.68	163.03	156.7	107.58	48.91	73.99
Smp_148400.5	54.05	31.54	31.69	17.95	16.77	21.63
Smp_210170.1	1985	1745	1718	1192	667	852
Smp_164250.2	247.55	170.05	184.93	121.23	71.8	104.04
Smp_166660.1	113.4	92.5	77.85	51.51	25.14	66.49
Smp_343760.2	665.38	307.03	350.17	226.77	208.54	192.22
Smp_129640.2	374.44	269.95	383.36	140.75	142.48	213.48
Smp_102780.2	186.81	98.32	176.58	93.31	46.01	88.62
Smp_135990.1	181.58	127.64	133.87	83.46	46.51	90.91
Smp_012670.1	327.1	233.49	206.96	154.17	81.86	145.52
SmLINC130991-IBu	62	24	65	26	23	22
SmLNCA148721-IBu	494.49	374.01	370.27	357.35	97.66	185.68
Smp_196230.3	59.84	33.08	34.51	31.41	13.22	20.5
Smp_133170.1	101.92	133.37	95.31	76.35	37.8	55.34
Smp_147150.2	2998.58	2547.43	2151.87	1626.21	1071.73	1139.68
Smp_245670.1	118	92	69	90	17	41
Smp_305350.1	859.57	545.21	383.46	459.22	205.82	245.89
Smp_011980.2	160.6	107.62	138.07	89.72	59.5	50.26
Smp_031270.1	65.82	25.48	60.16	20.82	24.52	25.23
Smp_181180.2	298.13	264.62	241.54	182.54	88.61	137.67
SmLINC155352-IBu	275.87	145.69	164.07	168.09	62.18	66.5
SmLNCA176696-IBu	48.05	33.83	50.3	26.01	21.38	17.2
Smp_333320.1	423	344	308	250	142	150
Smp_165760.1	107	69	80	54	27	48
Smp_028360.1	527	391	380	260	160	232
Smp_077230.1	82.91	74.39	111.55	38.02	30.45	66.5
Smp_321730.1	262	275	438	200	115	175
Smp_169040.2	387.31	338.19	262.45	221.24	122.75	157.69
Smp_144950.1	307	239	236	163	83	152
SmLINC120658-IBu	61.43	51.45	31.35	30.83	18.65	22.12
Smp_333490.1	106	94	122	72	42	48
SmLINC100246-IBu	103.03	115.33	202.37	78.6	59.94	67.4
SmLINC102735-IBu	158.44	130.35	146.23	78.7	59.67	76.6
SmLINC102972-IBu	1091.52	944.69	926.77	687.37	338.64	479.16
Smp_321570.1	174.19	111.47	134.37	92.29	51.57	67.23
SmLNCA113886-IBu	55.36	39.84	55.53	17.65	31.29	22.86
Smp_157680.2	186.72	113.53	146.07	120.27	45.77	61.7
SmLNCA145014-IBu	137.89	47.57	112.23	40.48	45.67	56.57
Smp_012010.1	1103.54	617.9	895.38	503.71	363.23	434.46
SmLINC167844-IBu	286.87	304.91	346.17	164.75	142.61	157.63
Smp_312910.1	110	100	86	48	46	55
Smp_061210.1	219	236	250	147	77	141
Smp_345420.1	276.89	215.63	237.64	163.11	94.67	114.15
Smp_196040.3	206.98	169.51	195	154.81	70.12	69.99
SmLINC170529-IBu	53.87	27.74	49	17.24	24.33	22
Smp_329280.1	114.42	91.41	117.56	113.36	16.92	45.15
Smp_174680.1	719	597	715	419	250	367
Smp_210900.4	219.94	154.74	264.52	81.89	80.32	156.75
Smp_142600.2	573.18	477.6	369.64	251.3	175.52	305.48
Smp_021600.3	140.99	142.32	101.81	116.19	19.42	77.16
Smp_035460.1	158.32	178.74	210.35	105.5	91.69	76.18
Smp_067480.2	417.9	415.88	485.8	280.34	175.28	218.91
Smp_210900.2	1086.02	808.91	886.86	668.2	362.36	394.6
Smp_121140.1	336.99	227.2	242.73	202.03	78.42	140.72
Smp_053160.2	68.89	25.53	66.19	37.51	25.33	15.56
Smp_344450.1	631.92	507.05	412.73	375.57	198.55	230.2
Smp_049610.2	62.14	56.13	53.98	40.25	21.23	27.65
Smp_322800.1	43	39	54	34	10	27
Smp_213170.2	71.75	108.34	129.15	70.47	41.38	49.41
SmLINC154295-IBu	79	37	38	39	21	18
Smp_123190.2	141	111	122	66	51	73
SmLNCA146271-IBu	34.71	32.98	44.88	30.71	12.45	16.31
SmLINC147165-IBu	525.86	199.83	582.13	249.91	221.99	155.71
Smp_170910.2	1582.22	863.63	1132.52	802.37	489.01	529.1
Smp_137930.1	355.17	236.51	246.03	196.32	122.42	110.14
SmLINC152575-IBu	125.32	150.84	157.36	89	55.45	76.92
SmLINC141491-IBu	282.3	272.97	231.93	177.53	91.56	140.31
SmLINC146420-IBu	62.7	30.15	71.57	38.92	26.07	17.21
Smp_098320.5	112.9	109.87	91.1	66.46	34.36	64.7
Smp_170540.1	471.24	186.97	859.18	162.7	240.87	318.81
Smp_341890.1	2522.09	2104.86	2332.06	1377.89	964.23	1236.01
Smp_125930.1	89.55	55.66	43.44	43.8	20.61	33.82
Smp_051220.1	212.69	131.1	149.17	109.82	55	90.51
Smp_319010.1	149.38	83.91	177.69	71.6	71.85	58.21
Smp_337140.6	200.38	76.12	267.7	79.34	88.1	95.97
Smp_147240.5	103.69	88.65	62.77	50.38	29.34	55.55
Smp_033050.3	276.64	190.24	198.25	201.94	60.45	95.45
Smp_247640.2	509.62	509.51	721.38	350.4	200.94	355.35
Smp_082250.1	90.07	114.69	121.3	81.82	33.91	58.3
Smp_068750.1	135.63	88.08	99.66	67.34	31.16	71.61
SmLINC100451-IBu	37.2	45.82	61.23	26.01	26.71	19.36
SmLINC159359-IBu	135.15	97.63	127.82	86.18	44.99	52.68
Smp_143870.1	83	76	144	58	48	45
Smp_342240.2	113.5	141.98	117.71	89.51	45.29	64.43
Smp_329650.1	145.44	74.95	239.73	73.68	71.92	80.3
Smp_149380.1	546.74	444.98	492.06	340.8	165.69	273.68
Smp_171660.2	534.4	343.38	345.75	323.17	144.17	173.58
Smp_246940.2	111.55	86.81	82.13	98.55	22.48	33.08
Smp_166120.2	257.37	193.25	227.76	152.26	88.9	110.18
Smp_335340.1	950	893	1029	675	356	467
Smp_194900.1	637.98	514	747.95	356.95	249.96	370.83
Smp_341320.1	717	600	514	420	239	302
Smp_139060.2	516.02	511.07	344.03	315.14	133.86	295.2
Smp_143670.1	314	170	239	132	111	122
Smp_247820.2	49.84	30	40.41	21.17	21.27	18.33
Smp_062900.3	53	48.88	47.97	32	17	30
Smp_322690.1	444.09	429.72	429.76	300.25	131.96	262.84
SmLINC106485-IBu	1950.12	1682.64	1966.84	1141.89	692	1075.07
Smp_017710.1	476.88	479.75	351.14	264.48	199.07	221.52
Smp_146340.2	273.33	151.79	176.85	167.49	74.17	75.21
Smp_125650.2	253.7	150.67	187.01	91.74	79.64	132.39
Smp_346060.1	85	69	66	50	24	43
Smp_180040.3	780.6	710	719.49	496.9	258.76	421.43
SmLINC166845-IBu	695.12	544.57	739.08	483.75	244.23	311.34
Smp_018570.1	2048	1775	1648	1387	659	892
Smp_341580.2	99.39	88.42	111.53	48	47.37	59.04
Smp_103920.1	718.6	596.73	561.66	441.36	212.41	354.16
Smp_021830.2	271.6	220.11	253.16	193.87	80.74	124.18
Smp_041570.1	102	70	45	58	15	47
Smp_012150.3	331.6	210.77	361.53	189.46	141.23	132.7
Smp_313640.2	287.88	249.42	324.29	198.45	128.71	122.75
Smp_005160.1	2026.47	1785.58	1914.07	1419.61	805.32	812.66
Smp_189830.1	90	85	93	74	28	43
Smp_071880.1	1990.14	1463.38	1907.37	1228.61	731.22	854.88
Smp_168780.1	108.61	115.06	89.64	67.47	38.59	62.9
Smp_147240.6	153.78	85.8	219.9	69.2	75.15	86.91
Smp_244690.2	265.8	174.47	238.22	110.34	110.61	126.12
SmLINC106666-IBu	637.08	437.85	496.42	324.25	204.21	293.88
Smp_001170.1	622.81	471.12	679.5	237.24	226.41	462.72
Smp_002950.1	306	268	345	207	116	164
Smp_049970.2	1127.47	861.03	1002.65	663.52	366.6	562.07
SmLINC178784-IBu	210.97	199.2	202.14	145.8	85.2	95.23
Smp_304880.1	175.68	132.27	109.78	104.8	50.13	71.17
Smp_135510.3	617.41	462.18	601.17	302.78	228.61	350.63
SmLINC154873-IBu	27	23	33.24	15	12	16
Smp_169780.3	133.98	99.33	121.03	84.72	49.24	54.1
Smp_141230.1	88	64	176	57	47	65
Smp_150560.2	171.64	88.77	287.09	135.84	60.08	93.24
SmLNCA163315-IBu	48.12	37.79	104.72	37.37	26.98	34.51
Smp_247870.1	2339	1844	1909	1363	859	1037
Smp_303950.1	1315.65	1059	1610.7	783	631.85	669
Smp_342550.1	723.4	537.38	485.24	344.73	232.85	357.57
Smp_054120.2	223.97	164.73	136.29	110.11	75.79	93.81
Smp_135480.1	279	198	225	150	91	135
Smp_342840.1	310.82	235.25	359.2	205.44	127.55	147.7
Smp_033210.2	148.12	177.13	86.47	112.99	52.66	63.34
SmLNCA174867-IBu	88.54	101.98	59.86	60.19	38.21	38.62
Smp_344550.1	383.98	339.84	485.69	278.58	161.2	210.67
Smp_166090.3	166.78	150.36	226	99.39	72.19	118.99
Smp_314640.2	7206.67	8117.56	13359.7	6984.82	3839.93	4580.26
Smp_246010.6	789.02	618.82	601.1	477.42	243.53	378.65
Smp_337870.1	345.79	346.34	628.24	226.11	251.86	200.98
Smp_304870.1	87	71	64	62	21	41
Smp_344450.2	139.08	146.95	104.27	79.43	56.45	78.8
SmLNCA122540-IBu	583.96	457.11	576.23	314.91	251.67	298.2
SmLINC106766-IBu	167	142.27	159.24	128.44	53.92	75.44
Smp_197730.2	1437	1309.38	1912.76	1060.91	612.55	863.89
Smp_308270.2	137.58	142.63	147.17	118.6	65.46	51.39
SmLINC137413-IBu	67.19	73.86	64.63	51.11	28.5	32.69
Smp_149180.3	73.29	93.57	63.9	45.76	37.21	43.67
Smp_131070.1	1014.73	752.38	1201.47	691.9	414.23	501.37
Smp_167020.1	619.69	495.02	472.03	400.14	205.17	274.81
Smp_137110.2	1442.04	1138.14	1146.37	952.58	463.94	652.62
Smp_034860.1	60.75	27.7	39.06	20.97	24.38	22.28
Smp_015850.1	3657.08	2844.13	3163.82	2404.34	1224.54	1712.61
Smp_328150.1	38.92	31.33	62.59	23	15.5	33.37
Smp_045490.1	268.96	141.02	174.72	162.73	72.24	86.92
Smp_027450.1	162.18	101.1	101.93	75.82	55.18	67.35
Smp_324060.1	72.61	77.06	89.1	49.84	31.56	48.45
Smp_072990.1	778	601	662	500	278	345
Smp_144660.3	139.36	134.2	102.09	108.53	36.67	68.74
Smp_161080.1	1668.41	531.41	1027.87	616.53	554.56	506.14
SmLINC119798-IBu	200.5	174.66	150.82	135.68	64.69	89.57
Smp_038140.2	420.43	314.01	277.85	251.96	108.54	210.24
Smp_035460.5	231.59	155.02	130.33	140.96	61.49	88.15
SmLINC161512-IBu	99.4	91.66	126.62	68.54	41.29	63.36
Smp_246260.2	1303.98	994.32	1071.55	763.99	460.61	633.49
Smp_337440.1	2055.68	1234.67	2739.63	971.27	1088.45	1077.53
Smp_005640.1	336	227	297	173	108.89	190
Smp_342150.1	164	183	205	122	70	116
Smp_138210.1	1185	941	923	777	414	509
Smp_246010.3	112.57	99.42	76.98	81.35	43.82	35.87
Smp_302650.3	409.92	350.8	285.93	111.05	125.34	346.07
Smp_307960.3	302.39	100.26	295.73	105.55	143.84	102.8
Smp_138300.2	34.78	41.41	57.13	34.07	20.93	18.48
Smp_316630.1	402.43	488.62	412.4	271.18	190.63	266.65
SmLINC178546-IBu	151.41	139.67	115.96	116.24	34.83	83.11
Smp_078400.2	73.63	71.38	62.69	39.97	35.95	38.36
SmLINC129853-IBu	64	29	60	40	22	21
Smp_345680.3	229.54	131.66	379.41	96.49	142.01	142.65
SmLNCA121566-IBu	37.88	33.97	56.24	25.47	17.83	27.29
SmLINC128226-IBu	130.72	128.79	244.38	70.84	71.34	130.97
Smp_128070.1	334.21	250.09	321.56	198.16	176	108.57
Smp_331050.1	73.15	48.37	103.61	52.74	28.63	40.8
SmLNCA157348-IBu	178.62	110.06	193.84	118.54	55.04	92.94
Smp_058620.1	4208	3087	3473	2492	1522	1951
Smp_001780.3	484.65	471.27	404.75	294.06	198.72	268.13
SmLNCA154183-IBu	428.68	339.32	390.42	239.53	191.52	202.03
Smp_136490.1	885	659.03	765.5	507.41	354.56	411.73
Smp_076450.2	709.23	679.48	498.24	462.01	269.77	337.16
Smp_178490.2	115.65	100.44	141.14	106.08	24.84	75.76
Smp_212990.2	636.93	683.56	598.69	519.73	229.11	356.5
SmLNCA156613-IBu	67.53	33.67	77.36	32.03	32.43	30.74
Smp_125890.1	1399.6	1609.41	1191.72	908.32	679.74	775.98
Smp_126170.2	150.25	168.65	201.28	109.2	70.76	112.26
Smp_011150.1	2291	1723	1879	1470	788	1060
Smp_175910.2	1951.78	1675.99	1564.41	1278.22	704.68	957.63
Smp_124100.2	1216.35	922.34	993.81	729.45	473.34	544.87
Smp_012860.2	781.9	732.07	788.73	638.43	279.08	401.1
Smp_135270.1	378.87	398.5	384.35	277.72	169.13	208.87
Smp_345970.2	1412.24	594.28	854.48	445.51	440.9	659.55
Smp_135510.2	454.36	355.34	475.95	311.83	192.4	212.37
Smp_125340.1	1752.72	1502.02	1465.74	1088.92	712.48	851.91
SmLNCA104025-IBu	1872	1392	1537	1203	620	895
Smp_042790.2	63.18	49.38	31.41	34.13	15.79	32.07
Smp_316570.1	94.69	45.34	52.2	35.84	30.59	38.41
Smp_031690.2	877.07	612.17	543.27	231.49	301.11	587.51
SmLINC100188-IBu	51.97	39.41	42.14	29.56	14.45	30.83
Smp_342930.1	1518.94	1175.37	1131.37	886.04	561.77	706.03
Smp_211160.1	649.67	565.94	517.68	407.09	204.86	385.11
SmLNCA108180-IBu	173.83	116.26	119.04	125.99	44.78	63.63
Smp_125420.1	79	49	53	44	24	34
SmLNCA123949-IBu	143.92	58.36	116.16	76.26	49.07	49.43
Smp_324020.1	392	299	417	253	158	206
Smp_132550.1	99.94	97.99	110.98	77	36	64
Smp_174710.1	633	513	593	425	214	353
SmLNCA176695-IBu	312	194	307	166	144	134
SmLINC111053-IBu	844.44	818.24	922.79	514.96	452.15	452.03
Smp_130370.1	1143	744	1731	970	438	627
Smp_059210.2	5105.74	4167.16	4723.85	3415.95	2159.18	2313.44
Smp_213730.3	1989.63	1718.7	1686.75	1418.75	678.06	1018.24
Smp_103560.2	173.13	155.34	105.85	118.45	62.02	70.28
SmLINC178599-IBu	126.32	118.87	125.63	83.09	69.17	52.48
Smp_172460.1	1957	1131	994	1301	529	528
SmLINC118710-IBu	118.24	115.18	118.74	71.61	52.85	69.36
Smp_332200.1	142.58	127.45	169.7	118.27	70.87	58.89
Smp_121940.2	92.62	57.84	43.01	35.9	37.57	32.68
Smp_165950.1	304	276	259	218	110	156
Smp_340380.1	4297.32	3453.18	3951.51	2796.98	1960.47	1815.2
Smp_135130.1	208	173	228	132	88	124
Smp_210480.1	1372.1	1083.59	1148.1	861.72	558.72	622.94
Smp_007540.1	156.39	122.04	155.33	148.81	46.52	57.47
Smp_038420.1	320.02	350.21	139.48	226.2	148.73	94.46
Smp_334310.1	305.26	272.81	427.49	181.53	152.2	230.01
Smp_050470.1	1582.14	1298.91	1447.87	1025.91	593.3	865.2
SmLNCS159394-IBu	50.65	52.85	66.52	41.7	13.36	44.92
SmLNCA158380-IBu	61.01	48.36	58.27	40.27	15.36	40.71
Smp_056620.1	830.43	620.31	697.02	522.21	264.11	456.28
Smp_172210.2	411.17	261.01	380.49	254	141.91	203
Smp_024860.1	92	53	98	46	46	41
Smp_158430.1	407	392.64	398.69	252.35	203.99	222.91
Smp_210080.1	806.01	708.12	763.65	518.78	334.62	451.1
Smp_143440.1	1531	1653	1905	1229	726	983
Smp_213140.2	89.13	77.32	72.15	45.18	47.52	39.15
SmLINC159360-IBu	32.85	32.37	45.18	22.82	19.01	19.32
Smp_121940.1	2082.38	1485.16	1350.99	1305.1	707.43	832.32
Smp_096640.2	1907.29	1431.72	1682.04	1203.58	768.32	896.3
SmLINC112153-IBu	67.95	51.72	89.7	68.97	28.42	24.32
Smp_159340.1	124.85	119.61	58.17	83.83	34.22	63.76
SmLINC118858-IBu	62.54	73.04	75.94	40.05	31.88	49.44
SmLNCA134860-IBu	179.69	90.82	187.61	95.44	79.34	79.51
Smp_092180.1	605	418	541	376	229	289
Smp_242670.1	624.64	536.43	649.36	432.71	242.16	372.12
Smp_088550.3	314.27	333	445.48	253.53	167.24	204.56
Smp_077670.2	317.61	264.51	244.84	208.34	123.12	147.84
Smp_331160.2	112.75	54.64	91.12	68.57	34.84	43.59
Smp_076860.1	420	345	347	280	144	225
Smp_052140.2	362.92	299.4	326.94	255.81	183.74	120
Smp_305070.1	419.74	431.39	491.67	316.07	190.75	271.32
Smp_305120.1	790.14	668.04	756.56	565.21	278.86	453.67
Smp_122960.2	212.51	175.26	136.03	96.97	75.37	131.92
Smp_266930.2	194.62	131.13	152.69	108.42	66.48	101.72
SmLNCA119652-IBu	74.71	52.55	95.8	40.05	33.75	52.18
Smp_336700.4	179.27	212.02	324.91	186.03	87.35	146.62
SmLINC177081-IBu	103.82	112.68	83.01	70.27	51.18	51.59
SmLNCA113762-IBu	61.73	75	62	51.31	19.4	49
SmLINC107621-IBu	595.95	439.69	466.26	363.46	248.63	247.4
SmLINC159549-IBu	109.24	64.05	60.81	58.38	30.15	47.85
SmLINC127680-IBu	150.79	164.93	152.29	101.15	51.44	121.64
Smp_334230.1	429.57	412.08	504.04	308.42	187.55	284.59
Smp_346200.2	285.19	321.6	317.88	292.16	117.74	143.62
Smp_132120.1	2324	1710	1738	1354	887	1098
SmLINC161393-IBu	223.35	238.28	277.46	216.43	117.94	93.38
Smp_213640.1	547.9	381.58	591.12	318.98	227.45	324.05
Smp_059210.1	3319.66	2655.79	2830.04	2034.4	1347.82	1729.58
SmLINC112559-IBu	306.34	279.45	414.26	188.98	169.68	198.74
Smp_015050.1	1442	1201	1250	970	504	822
Smp_246230.1	7918	6739	7119	5055	3184	4475
Smp_168340.1	2302	1813	2061	1387	932	1266
Smp_266790.1	3159.32	2201	2082.03	1671	1197	1433
Smp_027910.2	464.58	334.79	297.16	243.41	214.48	165.98
SmLNCA141912-IBu	150.82	81.44	106.85	99.91	41.73	57.39
Smp_136360.2	63.35	69.58	73.41	62.34	30.21	30.45
SmLINC178785-IBu	202.89	121.3	161.05	130.86	53.88	100.27
SmLINC165219-IBu	130.62	109.96	146.32	102.14	63.64	53.99
Smp_310620.2	199.17	180.69	165.6	135.88	64.81	125.12
Smp_245360.2	189.7	162.89	229.54	146.87	78.45	116.84
Smp_049000.2	1496.56	1081.76	1198.04	879.67	662.92	624.61
Smp_337140.3	111.88	117.37	113.86	92.79	48.82	60.6
Smp_319050.1	280.53	310.97	183.76	258.21	54.96	177.81
SmLINC117979-IBu	82.67	69.4	89.24	53.35	39.31	45.8
SmLNCA126328-IBu	1371.37	1118.58	1312.61	872.53	559.64	789.93
Smp_342490.1	284	224	397	213	132	179
Smp_170910.1	877.78	957.37	1031.48	592.63	474.99	603.9
Smp_148070.4	153.8	93.86	94.15	77.1	69.46	47.83
Smp_135880.1	297.51	163.19	195.5	156.79	93	134.41
SmLNCA132498-IBu	143.76	127.04	106.09	107.95	40.93	80.31
Smp_344870.2	245.83	161.56	305.93	146.72	137	119.41
Smp_163230.1	135.39	146.76	148.91	115.21	73.64	65.25
Smp_126910.1	366.63	311.14	399.15	237.75	178.61	210.21
Smp_154270.1	194.25	210.53	164.07	145.79	63.63	137.1
Smp_337330.1	104.63	65.2	65.76	69.08	28.53	42.74
Smp_133770.1	182	152	137	113	92	68
Smp_321110.1	174.29	124.3	117.13	98.88	57.93	88.88
SmLINC158131-IBu	97.21	97.51	117.99	89.22	32.39	66.05
Smp_156300.1	596.82	406.19	672.65	353.35	257.69	361.31
Smp_143960.2	459.03	380.44	421.01	282.95	172.25	293.12
Smp_213170.1	490.19	406.59	374.83	324.47	146.6	296.59
Smp_159350.2	1184.14	358.32	1305.1	383.5	495.22	688.42
SmLNCA104053-IBu	85.87	52.33	77.23	38.22	49.49	33.43
Smp_142110.1	91	95	102	84	32	59
Smp_003770.1	34446	28019	25989	24246	12151	16803
Smp_000910.1	126	121	127	97	44	85
Smp_130630.1	96.08	83.18	54.2	59.5	39.01	40.24
Smp_016250.1	790	650	628	507	281	450
Smp_007290.3	74.54	54.83	71.16	44.66	20.76	54.94
SmLINC143105-IBu	50.81	46.57	62.54	39.69	23.71	30.95
Smp_169800.2	177.29	106.76	115.6	90.25	50.16	98.6
Smp_345170.1	238	235	230	175	91	159
SmLINC107624-IBu	198.02	98.73	125.23	98.82	70.08	75.16
Smp_068750.2	170.37	151.92	151.34	98.66	92.84	84.39
Smp_340100.5	138.8	136.96	122.76	109.21	61.24	70.43
Smp_324780.1	81.48	58.11	63.93	46.86	27.71	45.92
Smp_073390.3	89.63	50.55	67.57	49.95	30.93	41.75
Smp_036020.1	60.92	53.28	69.25	48.21	28.23	32.83
Smp_122940.2	649.95	541.6	561.43	460.02	245.42	348.89
SmLINC131550-IBu	140.86	146.38	197.08	143.14	92.29	48.1
Smp_344380.4	69.79	50.58	47.24	41.26	26.26	32.88
Smp_344560.1	397	322	343	280	154	203
Smp_158690.1	471	350	322	338	149	209
Smp_129110.2	673.45	507.96	513.78	432.68	288.34	285.12
Smp_138520.1	1554.84	1566.67	1795.67	1111.64	677.51	1178.2
Smp_334340.1	2117.35	1600.18	1563.46	1475.02	783.51	926.8
Smp_318890.1	161.27	125.16	217.8	135.98	77.67	83.88
Smp_154270.3	307.31	199.86	264.04	160.08	106.56	190.57
SmLINC118508-IBu	46.14	66.43	62.38	46.28	22.83	35.5
Smp_076450.1	360.33	328.84	349.22	268.97	149.69	205.94
Smp_141440.1	609	529	637	440	246	385
Smp_171140.2	1110.87	824.32	1019.57	787.36	398.18	603.68
Smp_038700.1	3802	3352	3361	2635	1525	2221
Smp_315570.1	76.48	42.38	83.3	35.21	39.93	40.41
Smp_194430.1	181	151	147	163	50	87
Smp_169300.1	1382	1178	1420	1016	610	766
Smp_140940.1	468.43	349.42	445.7	317.15	186.95	254.95
Smp_059090.1	346	307	273	231	138	192
Smp_203600.1	468	478	525	384	204	309
Smp_170260.2	594.06	352.42	446.68	288.47	201.91	340.86
Smp_095410.2	497.81	334.49	398.42	299.42	156.83	289.3
Smp_052350.1	1163.94	762.58	641.09	561.75	463.02	496.56
Smp_267240.2	122.15	105.85	132.3	102.55	47.05	69.96
Smp_114430.1	49.42	35.99	52.65	37.6	15.74	30.15
Smp_180580.1	177	179	231	155	81	121
Smp_247250.2	190.22	144.47	172.66	119.01	71.88	114.95
Smp_041760.2	3727.74	2220.54	4046.52	2332.28	1808.41	1697.53
Smp_024240.2	418.81	251.97	253.7	225.7	120.2	217.49
SmLINC102587-IBu	347.74	225.68	264.51	226.45	115.42	162.8
Smp_039640.1	7426.03	5481.59	5244.27	4990.66	2766.52	3308.53
Smp_025750.1	3074	2674	2539	2218	1268	1579
SmLNCA114876-IBu	1302.41	557.68	1062.32	546.92	444.22	720.68
Smp_241460.2	327.85	158.54	281.88	149.47	104.53	203.68
Smp_176110.1	2099	1692	1470	1362	935	876
Smp_181040.1	494.65	391	289.02	319	169	236.85
Smp_346840.2	496.59	380.07	396.1	336.48	170.33	274.36
Smp_019920.2	95.08	79.79	128.93	65.6	58.94	53.59
Smp_332940.2	126.53	107.74	106.61	86.83	78.46	35.94
Smp_174090.1	106.2	85.71	139.34	84.02	52.17	63.45
Smp_156870.1	552	505	533	394	216	366
Smp_141830.3	156.82	87.8	184.15	82.34	65.27	106.79
Smp_141320.1	976	834	752	709	396	467
Smp_009420.1	497	376	429	324	162	312
Smp_174240.1	2214.79	1643.14	1505.18	1385.24	851.2	1030.57
SmLINC175320-IBu	74	129	80	57	41	78
SmLINC124767-IBu	225.81	83.33	106.17	101.69	74.14	68.64
Smp_343320.2	278.67	297.7	255.82	154.94	200.13	133.17
Smp_202170.1	337	245	285	198	146	178
SmLINC118507-IBu	289.25	237.23	296.8	197.28	131.17	162.5
Smp_144930.2	218.69	176.91	235.68	175.38	47.37	180.13
Smp_345700.1	298.02	213.65	187.23	201.11	100.2	130.86
Smp_001830.2	94.46	83.15	78.72	70.45	32.38	56.61
Smp_055220.2	685.18	939.1	973.96	744.8	404.58	468.28
Smp_156860.1	396.77	354.2	354.75	297.43	150.34	239.64
Smp_149420.1	2031.99	1806.82	1741.33	1434.36	833.84	1181.2
Smp_090980.1	57.54	44.43	64.96	33.84	33.56	30.7
Smp_028850.2	1012.92	767.23	940.15	670.39	412.16	578.11
Smp_305050.2	135.9	170.95	209.03	121.58	86.3	107.78
Smp_005160.6	170.9	90.23	96.09	70.85	62.82	79.1
Smp_036180.1	688.8	430.62	609.18	356.16	297.23	383.69
Smp_343560.2	163	129	142.1	117	75	73.43
Smp_144560.1	1635	1359	1456	1157	656	939
SmLINC172923-IBu	44.4	45.04	48.34	31.01	22.33	28.91
Smp_049610.1	233.86	227.96	242.14	188.75	99.77	149.4
Smp_027500.1	71.23	83.02	65.05	47.78	40.61	45
Smp_093800.1	331	242	260	218	125	168
SmLNCA148279-IBu	536.36	394.35	466.3	333.11	211.96	312.13
SmLINC151475-IBu	243.75	207.26	208.41	199.92	73.88	140.02
Smp_347720.1	285	221	232	163	116	174
Smp_164060.2	534	457.19	473	409.98	226	269
Smp_140690.1	1378.71	1181.88	1543.66	966.63	647	907.9
SmLNCA163934-IBu	49.57	38.37	44.56	27.53	23.13	29.94
Smp_245740.1	947.49	837.17	769.36	669.51	462.97	440.42
Smp_337370.1	94	108	97	75	43	70
SmLINC159220-IBu	60.67	57.09	92.52	63.14	27.34	39.84
SmLINC127679-IBu	409.03	353.42	474.53	293.47	208.83	244.28
Smp_132210.1	2877	2464	2255	2097	1267	1359
Smp_034980.4	2393.42	1913.62	1867.48	2195.41	776.97	991.06
SmLNCA122959-IBu	419.74	208.76	793.25	274.7	266.41	288.34
Smp_241510.1	238	235	397	168	177	175
Smp_335660.1	178.71	169.38	190.78	128.47	61.72	151.24
Smp_309670.2	471.04	324.19	381.88	274.32	206.15	240.02
Smp_309670.3	471.04	324.19	381.88	274.32	206.15	240.02
Smp_344920.1	952.77	910.34	825.1	791.48	364.26	558.07
Smp_304320.3	132.91	92.87	128.39	86.82	56.05	74.52
Smp_026250.2	1537.64	1265.22	1094.85	952.75	604.6	884.59
Smp_201820.1	2126.74	1326.45	1674.33	1130.95	906.25	1083.81
Smp_148660.2	854.89	763.44	856.61	525.05	462.56	526.52
SmLINC157441-IBu	271.77	234.26	303.11	213.62	131.86	154.32
Smp_245900.2	107.37	76.45	69.56	55.51	54.91	41.54
Smp_137800.1	730.15	557	421.78	456.67	259.9	362.39
Smp_345840.1	92.77	61.41	92.91	46.21	43.63	59.53
Smp_326620.1	1149.23	1020.13	1053.2	779.12	498.91	716.15
Smp_031570.2	134.91	106.11	97.6	104.64	43.68	65.58
Smp_316340.2	626.4	388.36	590.76	401.72	267.75	315.33
Smp_129870.1	185	161	134	139	63	105
Smp_213050.1	1376	1160	1123	987	569	746
Smp_004630.2	388.09	313.33	304.72	196.81	189.16	229.97
Smp_162220.1	1535	1283	1157	988	646	860
SmLINC102988-IBu	231.97	160.73	175.72	175.28	80.4	97.72
SmLINC135029-IBu	157.64	126.56	141.79	109.27	68.7	88.39
Smp_321690.1	78	62.72	71.73	44.89	25.67	63.8
Smp_213510.1	276.47	242.39	267.06	203.01	126.62	161.91
Smp_165530.1	212	126	154	131	68	111
Smp_331820.1	360	344	399	292	153	247
SmLNCA109170-IBu	339.54	259.82	252.58	263.56	149.62	119.72
SmLINC166251-IBu	982.03	633.77	861.55	760.34	293.41	525.77
Smp_133310.1	3233	2512	2391	2262	1412	1433
Smp_322970.2	67.46	63.78	74.15	45.29	30.57	53.07
Smp_343760.1	477.62	448.94	274.16	356.8	153.4	277.06
SmLINC147754-IBu	297.93	253.99	322.92	230.9	139.79	174.89
Smp_164010.1	331.91	369.58	660.08	356.06	144.48	376.44
Smp_087940.2	1066.7	624.85	622.9	656.6	371.65	426.28
Smp_076930.1	162.91	138	136	152.96	50	80
SmLNCA148725-IBu	76.05	39.99	47.24	39.43	22.45	41.43
Smp_007290.2	251.44	143.99	159.39	141.4	107.74	92.05
Smp_018430.3	174.8	149.91	166.23	115.2	81.01	112.35
Smp_065160.2	841.54	670.89	778	618.09	347.72	485.3
Smp_330000.2	53.78	38.24	41.88	37.34	18.65	29.39
Smp_124030.1	820.07	853.05	703.03	672.46	373.37	488.25
Smp_001780.1	112.94	92.29	155.96	107.63	48.22	74.28
Smp_176340.1	1473.2	889.26	1049.22	831.04	564.46	740.83
Smp_047540.3	143.13	144.18	161.82	98.64	85.56	96.43
Smp_035220.2	194.03	212.45	259.69	162.02	127.38	128.31
Smp_266800.5	625.4	455.11	531.49	403.22	228.85	391.94
Smp_156060.1	627.74	516.4	798.71	497.88	363.7	343.81
SmLINC137508-IBu	62.06	41.43	77.92	44.92	32.59	33.18
Smp_030250.1	4720.69	3782.86	3820.85	3534.97	1872.92	2497.46
Smp_033930.1	342	275	332	279.25	165	155
Smp_141350.1	238	152	147	150	70	126
Smp_135790.5	1061.1	796.1	1292.18	653.57	690.54	560.94
Smp_130110.2	334.68	116.24	201.5	108.25	116.79	171.41
Smp_090450.1	1836.96	1209.26	1246.41	1213.16	768.11	729.24
Smp_316100.1	871.8	784.16	899.75	682.43	407.88	530.17
Smp_345560.3	1106.39	961.18	1153.49	806.01	497.42	746.51
Smp_144750.1	434	380	459	345	190	280
SmLNCA121262-IBu	172.92	135.65	130.55	97.98	97.64	75.74
Smp_324630.1	387.85	363.76	469.84	292.36	195.03	289.93
SmLNCA123146-IBu	423.47	363.1	366.06	278.81	254.04	182.36
Smp_325000.1	106	53.26	82.29	47.01	53.23	45.71
Smp_142600.3	1219.43	911.34	1174.92	845.23	549.61	696.91
SmLINC150456-IBu	1371.19	1056.09	1213.51	1302.17	508.3	533.38
Smp_168370.3	114.91	69.96	97.99	67.79	45.8	63.51
Smp_343030.1	381	252	270	232	149	192
Smp_138770.1	682	624	824	538	318	507
Smp_167070.1	194.85	119.79	149.7	118.95	68.98	106.88
Smp_173730.3	219.86	175.36	146.11	152.37	86.77	109.12
SmLINC159372-IBu	260.69	239.44	247.15	179.67	136.9	147.56
Smp_900060.1	6980	4850	7786	4528	3193	4461
Smp_126720.1	1241.49	831.75	802.4	888.02	432.07	535.99
Smp_148360.2	177.71	145.4	164.66	125.21	68.36	121.2
Smp_327770.1	742	432	505	524	281	260
Smp_140000.1	1913	1853	1781	1519	926	1125
Smp_171720.1	251.09	181.12	242.5	191.59	76.69	169.02
Smp_142940.1	121	81	116	62	64	71
Smp_127060.1	44	38	42	35	18	27
Smp_127660.1	179.33	208.42	220.55	152.34	75.38	170.52
SmLINC177431-IBu	120.52	133.62	154.08	124.1	47.04	94.6
Smp_101370.2	156.07	241.03	159.55	114.16	103.71	142.89
Smp_174850.1	727.06	489.47	645.49	586.66	239.7	381.38
SmLINC172922-IBu	74.49	62.25	61.22	57.26	30.03	36.71
Smp_344850.1	89.28	59.4	59.42	63.45	29.82	41.15
Smp_345530.1	328	221	310	183	134	229
Smp_332420.1	827.61	773.37	668.28	550.47	341.68	584.56
SmLNCA133378-IBu	146.09	63.1	140.44	63.91	68.58	80.62
Smp_079370.2	991.85	1001.81	1249.96	922.64	474.63	723.19
Smp_125370.1	717	420	539	428	292	346
Smp_073470.1	1796	919	1461	879	799	918
Smp_341230.1	3325	2636	2997	2184	1634	1902
Smp_151820.1	173.95	147.58	153.34	127.07	65.42	118.76
Smp_245170.1	155	102	88	109	53	64
Smp_169660.1	967.39	719	727	571.8	448.89	523
Smp_246050.3	273.69	204.07	219.36	214.44	67.15	187.66
SmLINC129894-IBu	335.3	234.06	268.71	288.07	81.43	193.36
SmLNCA160795-IBu	99.41	117.74	113.79	90.87	59.09	65.75
SmLINC145829-IBu	163.72	159.41	113.73	107.37	70.41	104.72
Smp_170950.2	558.3	520.21	508.27	426.33	235.09	381.27
SmLNCA160379-IBu	393.92	423.87	421.18	355.66	198.46	255.39
Smp_343830.1	62	35	59	41	25	34
SmLNCA127563-IBu	51.7	59.06	47.49	44.45	26.24	34.42
SmLINC106400-IBu	2020.84	1781.48	1681.21	1492.76	861.89	1197.36
Smp_166830.1	1364	1114	1266	999	565	885
Smp_013150.2	464.88	436.02	510.09	335.61	234.2	347.44
Smp_319320.3	347.81	267.62	341.41	262.48	155.51	201.3
Smp_126760.2	762.9	527.8	834.49	551.68	355.85	458.7
Smp_085080.1	1396	1078	1113	943	545	860
Smp_181290.1	1085	976	944	844	440	703
Smp_342540.1	126	140	144	102.11	65	103
SmLINC137412-IBu	209.14	210.36	226.94	161.42	123.8	125.64
Smp_306270.1	490	340	435	284	217	315
Smp_035460.4	133.1	83.25	114.31	97.53	33.82	87.67
Smp_344960.3	92.36	149.58	140.95	128.62	56.98	73.29
Smp_165690.1	2224.81	1942.12	2207.17	1874.75	1089.22	1219.01
Smp_142820.1	720.3	668.01	548	656.48	283.67	363.99
Smp_337780.2	285.89	252.95	257	239	119	168.93
Smp_130810.1	233	122	308	107	151	146
Smp_340340.1	314	94	174.86	144	110.95	110
Smp_176490.2	650.88	525.05	511.12	523.76	222.04	386.1
SmLNCA148723-IBu	406.09	305.81	244.55	264.05	170.07	191.15
Smp_013610.1	230	219	207	201	92	147
SmLNCA113125-IBu	96.51	90.3	123.78	69.52	68.25	60.25
Smp_337340.1	439	362	410	330	179	292
Smp_336610.1	103	68	79	78	37	50
SmLNCA176359-IBu	142	86	156	87	74	83
Smp_137890.2	91.15	74.56	157.76	69.02	47.36	93.95
SmLINC178786-IBu	121.7	95.2	101.82	108.36	42.81	61.51
Smp_036390.3	458.17	336.49	326.05	306.04	220.16	196.62
Smp_266900.1	191	130	195	122	79	135
Smp_124350.2	107.26	102.59	141.4	92.89	63	73.25
Smp_136160.1	627.12	475.7	503.71	491.77	222.12	361.52
Smp_181470.1	2542.63	2478.86	2325.82	2247.48	1272.56	1358.39
Smp_175780.2	1058.62	545.7	869.45	516.88	443.82	618.86
Smp_343620.1	1019	822	893	699	443	660
Smp_345680.1	985.63	668.34	1295.69	649.51	562.99	663.74
Smp_014290.1	121.99	134.37	166.23	124.93	61.58	93.08
Smp_311350.3	88.69	80.3	86.57	65.61	28.13	78.26
Smp_323330.3	144.81	144.91	109.63	129.78	54.16	88.13
Smp_146580.1	459	328	533	262	271	306
Smp_326430.3	428.48	318.39	379.81	297.52	199.38	235.22
Smp_196030.3	82.82	48.63	91.69	58.73	38.91	47.07
Smp_132180.3	758.3	686.62	770.2	580.38	389.79	489.52
Smp_124030.3	179.93	111.95	165.47	139.54	63.63	98.75
SmLNCA175909-IBu	56	51	56	48	23	38
Smp_126720.4	862.29	617.63	627.07	539.77	389.91	446.74
Smp_021830.1	830.32	722.89	816.68	598.82	383.26	582.82
Smp_098890.1	6482.92	4479.16	4492.37	4511.01	2507.22	3211.57
Smp_302740.3	3409.13	2678.01	2505.95	2537.75	1408.14	1785.35
Smp_022810.2	128.52	126.39	152.94	133.72	65.48	74.43
Smp_157140.1	1088	883	1077	748	510	751
Smp_175580.1	77.74	59.41	59.51	53.29	39.42	36.7
Smp_021540.2	626.04	410.35	557.27	403.91	284.28	350.94
SmLINC166552-IBu	189.97	161.69	132.95	151.7	77.14	96.55
Smp_153010.1	1864.38	1487.94	1705.16	1376.46	860.96	1114.06
Smp_134580.1	1040	608	594	645	391	444
Smp_306360.2	156.92	83.07	103.63	88.85	60.3	74.68
SmLINC127585-IBu	203.46	204.04	232.58	140.14	128.96	142.16
Smp_060240.1	713.95	263.21	414.39	462.26	179.16	283.5
Smp_005260.2	1951.81	1354.74	1397.98	1305.74	804.53	1002.06
Smp_010800.1	246.77	223.88	194.17	165.88	107.96	171.11
Smp_210180.1	689.79	664.37	789.72	614.6	365.52	442.43
SmLINC108799-IBu	115.57	108.3	110.59	113.68	47.96	63.38
Smp_145980.1	92.13	98.06	100.78	97.77	42.08	57.72
Smp_145980.2	92.13	98.06	100.78	97.77	42.08	57.72
Smp_172040.1	574	375	830	354	390	375
Smp_323340.1	165	148	169	118	68	136
Smp_266810.1	697.15	539.45	469.26	506.32	306.33	325.98
Smp_021070.1	1232.86	1216.37	1221.17	1021.13	571.81	880.48
SmLINC173018-IBu	411.6	209.48	344.45	231.36	214	165.52
Smp_047330.2	179.01	159.86	194.92	144.72	77.08	136.28
Smp_077000.1	685	590	572	572	294	376
Smp_015840.1	3562	2625	3880	2697	1826	2086
Smp_040560.2	229.27	135.21	149.25	173.12	66.22	109.46
Smp_048620.1	1243	1137	1111	955	550	851
Smp_126620.1	526.6	402.44	366.47	331.91	196.27	345.24
Smp_001070.1	73	65	61	39	39	53
Smp_197690.1	410	247	237	305	133	168
Smp_052330.2	174.77	148.53	111.21	90.49	76	124.77
Smp_154780.1	1212.61	1030.27	1136.18	908.54	579.66	766.67
Smp_059820.2	429.59	426.62	316.92	300.25	194.34	302.52
Smp_317130.2	133.68	112.85	97.89	85.32	53.43	93.3
Smp_341200.2	881.15	816.02	802.65	742.93	426.5	512.93
Smp_042420.1	469	412	386	382	191	288
Smp_123130.1	695	485	625	469	328	395
Smp_210970.3	528.57	508.62	496.29	357.95	275.34	391.56
Smp_311650.2	187.04	185.43	161.28	125.12	84.25	152.02
SmLNCA141910-IBu	70.17	56.33	107.24	61.41	38.7	54.3
Smp_340750.2	83.49	99.47	84.42	80.13	37.92	65
Smp_021130.1	1422.4	975.94	904.4	1004.96	546.94	673.95
Smp_021130.2	1422.4	975.94	904.4	1004.96	546.94	673.95
Smp_076990.4	364.89	241.8	302.24	347.36	101.78	180.48
Smp_167220.2	272.78	337.89	378.62	305.09	118.73	264.17
Smp_135510.1	656.42	701.11	673.1	493.89	394.54	464.24
Smp_312830.1	360	145	280	187	160	156
Smp_134090.1	832	823	812	707	382	593
Smp_151410.1	131.16	127.4	147.82	138.16	68.43	68.82
Smp_159160.1	142	157	123	113	69	106
Smp_136160.2	1024.88	859.3	718.29	761.23	458.88	538.48
Smp_127470.1	65	62	51	52	26	43
Smp_198940.3	347.3	210.84	186.68	279.9	108.4	123.33
Smp_146310.1	323.6	256.61	301.69	293.37	117.81	194.47
Smp_042090.2	402.88	453.12	427.25	358.6	199.06	316.34
Smp_090140.2	945.19	659.57	1009.09	668.84	405.14	675.75
Smp_300490.1	147.1	67.37	108.42	73.42	71.04	62.97
Smp_128350.2	958.36	672.61	901.16	673.61	489.86	508.67
Smp_021960.1	163.32	182.43	140.32	113.24	116.37	91.7
Smp_087270.2	1465.86	1045.59	1027.47	982.79	710.04	658.02
Smp_142650.4	689.63	284.23	525.81	349.71	315.56	293.91
SmLINC117612-IBu	182.64	137.66	142.83	102.36	92.42	113.04
Smp_174320.1	91.06	79.06	67.41	75.93	31.69	55.72
SmLNCA153169-IBu	263.78	128.98	277.03	137.24	159.33	126.75
Smp_145620.3	64.85	58.51	72.91	66.29	30.85	36.99
SmLNCA136430-IBu	328.93	271.61	263.66	233.47	145.82	206.92
SmLINC136820-IBu	84.12	75	50.08	56.07	34.78	47.91
Smp_210200.1	168	154	157	148	76	103
SmLINC164111-IBu	725.49	616.79	718.32	606.07	327	459.54
Smp_304320.4	220.28	203.7	202.47	142.02	117.29	161.56
Smp_104370.1	468	320	362	297	173	307
Smp_334290.2	1373.25	1015.79	1150.38	1016.56	610	762.43
Smp_162960.1	868.04	648.95	823.32	653.97	384.2	541.93
Smp_001120.1	656	466	558	466	241	432
Smp_068120.2	178.51	94.03	147.24	123.96	69.18	87.69
Smp_006700.1	1103.35	872.79	953.33	666.47	482.29	832.92
SmLINC159218-IBu	372.55	329.71	482.18	337.56	207.06	239.04
Smp_347210.1	259	190	143	164	98	141
Smp_004070.1	77.98	49.27	75.54	51.63	33.29	51.3
Smp_341070.1	440	491	432	357	236	342
Smp_160780.1	719	485	584	473	384	326
Smp_097370.1	683.64	540.76	514.57	486.46	290.7	410.37
Smp_056620.2	59.07	65.4	93.57	64.12	32.83	52.09
Smp_135540.2	247.53	195.19	193.87	247.03	80.48	122.14
SmLINC123493-IBu	260.83	193.35	280.59	193.51	161.52	118.44
Smp_244490.1	1046	934	1231	736	600	819
Smp_180020.1	367	304	462	278	194	292
Smp_058130.2	197.6	198.7	204.97	127.04	125.56	149.54
Smp_045590.5	126.4	69.65	84.99	91.38	43.4	57.68
Smp_315050.1	633.37	469.45	726.84	574.98	270.85	407.39
Smp_319120.2	567.39	516.47	403.57	399.75	311.86	296.49
Smp_164150.1	229.3	143.86	399.77	147.63	165.25	185.01
Smp_149430.1	968	930	878	804	447	670
Smp_163600.1	304.21	184.27	326.67	193.09	189.12	147.58
SmLNCA107443-IBu	63.08	53.26	63.51	47.6	34.64	37.5
Smp_174870.2	216.94	125.71	164.12	105.22	113.11	115.28
Smp_247580.1	398.77	357.8	399.14	313.35	196.32	278.16
Smp_267110.1	1256.22	984.97	987.85	969.27	520.78	743.02
Smp_046360.1	1474	1181	1069	944	604	1017
SmLNCA154312-IBu	112.45	55.53	104.41	65.4	58.47	56.39
Smp_104600.1	1110	860	912	754	490	728
Smp_161130.2	144.11	102.57	99.9	105.01	66.25	64.59
Smp_166800.2	536.42	473.4	525.93	450.31	263.35	339.35
SmLINC165217-IBu	223.77	177.3	232.5	167.53	112.22	142.78
SmLINC102989-IBu	142.09	164.98	92.45	118.38	58.8	101.7
Smp_166230.1	467	340	449	332	222	296
Smp_243690.2	1541.5	750.1	1156.97	706.28	768.98	772.23
Smp_345000.1	3089.8	2386.92	2466.08	2302.11	1362.27	1804.69
Smp_134640.2	259.93	173.41	163.23	153.56	92.58	161.58
Smp_135710.1	2261	1600	1407	1646	877	1130
Smp_163760.2	1046.42	618.16	920.32	635.65	520.18	566.59
SmLINC112560-IBu	134.2	121.65	125.47	114.36	59.94	85.3
SmLINC111065-IBu	333.02	272.78	303.72	303.07	143.41	180.29
Smp_068270.1	1804.5	1836.34	1854.58	1728.67	816.44	1323.17
SmLINC162065-IBu	111	103	103	94	59	64
Smp_318660.1	447.03	396.26	366.66	360.7	202.14	278.28
Smp_031270.2	252.99	207.92	215.9	197.75	113.03	155.98
Smp_213990.1	486.78	454.33	543.97	405.54	254.68	361.82
Smp_134290.1	994	648	652	672.3	407	496
Smp_327830.1	988.94	827.76	644.9	741.84	392.2	583.87
Smp_136460.1	626.01	452.08	717.53	403.76	402.89	381.63
Smp_180500.2	260.93	122.99	164.86	144.42	92.36	136.71
Smp_159380.1	2082	1383	1238	1368	803	1083
Smp_142560.1	72	54	104	61	37	59
Smp_155480.1	412	336	413	319	175	310
SmLINC115518-IBu	364.61	278.43	309.43	290.6	159.14	203.48
Smp_046130.1	2014.37	1941.21	1787.45	1697.72	970.99	1350.07
Smp_140760.1	1469.67	1015.08	1041.44	963.64	711.65	720.65
Smp_023940.1	1295.19	1039.97	1350.76	1051.02	624.19	869.01
Smp_213210.1	1033.76	651	773.01	689	435	562
Smp_134880.1	1822.12	1759.55	1803.19	1453.67	860.03	1446.74
Smp_171200.1	1292	949	1044	976	606	680
Smp_125270.1	1015	495	1068	499	544	647
Smp_315830.2	71.21	62.65	109.69	78.87	42.59	46.33
SmLNCA117058-IBu	599.96	412.32	543.01	362.56	259.1	444.07
Smp_155210.1	526.19	415.05	540.53	410.63	223.41	394.88
Smp_137120.1	673	495	467	535	281	326
Smp_006590.3	563.25	524.53	515.12	449.69	280.11	386.08
Smp_316630.2	734.03	539.25	688.28	586.5	332.37	440.66
Smp_147020.2	317.42	274.86	427.28	313.98	194.32	192.28
SmLNCA177210-IBu	1818.83	1329.39	1503.78	1243.08	851.88	1092.77
SmLINC148988-IBu	108.98	148.64	172.52	114	63.85	123.48
SmLINC112473-IBu	215.47	189.17	228.19	206.86	110.69	116.46
Smp_104960.1	1353	1019	1028	1027	563	790
Smp_311350.2	364.11	362.42	365.39	387.16	173.79	213.8
Smp_344270.1	411.88	336.59	539.68	221.12	382.17	221.81
Smp_094380.1	1036	949	927	853	482	716
Smp_132260.1	1095.52	732.65	1458.34	714.08	757.85	697.52
Smp_213260.3	720.25	491.99	643.02	504.88	319.42	457.56
Smp_035540.1	1646.17	1379.49	1478.79	1285.89	790.61	1062.52
SmLNCA129797-IBu	247.53	189.99	268.99	162.94	135.23	186.31
Smp_153160.1	576.49	446.19	522.53	462.27	243.17	372.98
Smp_044550.1	1247.48	1061.05	757.08	769.68	495.44	901.04
Smp_141540.1	464	353	377	326	190	321
Smp_164070.1	185	111	109	123	66	91
Smp_023170.1	2609.61	2196.11	2611.73	2228.13	1220.35	1758.06
Smp_049160.1	252	214	275	180	149	180
Smp_329900.1	271.4	219.13	231.44	219.46	118.25	170.38
Smp_166280.1	215	195	204	174	88	173
Smp_342400.2	1511.86	1310.34	1293.06	1248.03	701.08	952.33
Smp_092170.1	285.05	219.05	215.7	211.7	158.77	123.38
SmLINC129509-IBu	140.52	141.01	170.1	135.54	74.8	104.22
SmLINC126453-IBu	185.66	194.07	208.44	161.1	89.52	162.82
Smp_015880.2	810.04	740.9	782.47	698.7	366.87	588.66
Smp_244030.1	391.93	315	296.97	293	184	227
SmLNCA161071-IBu	528.53	210.9	574.29	368.97	201.53	330.35
Smp_000630.1	382	265	294	281	150	229
SmLINC113131-IBu	129.01	148.59	143.44	95.14	86.76	106.01
Smp_171530.2	901.43	752.68	717.39	744.41	422.1	507.95
Smp_211130.3	397.49	288.24	399.83	278.84	200.72	271.21
Smp_213220.2	191.02	114.61	123.17	123.19	88.38	84.61
Smp_138860.1	1325.98	864.08	1151.6	842.09	683.3	768.69
Smp_041480.2	1634.95	1280.67	1841.93	1526.31	694.77	1161.58
Smp_161530.2	1386.46	880.98	1020.31	898.6	610.74	777.44
Smp_306370.3	549.34	281.61	386.38	379.35	172.63	307.94
Smp_150470.1	815	587	759	564	399	541
Smp_337140.1	146.39	149.37	147.82	129.27	67.04	121.04
Smp_213010.1	605.11	410.7	489.4	464.76	223.57	378.35
Smp_315740.2	1152.14	1105.43	984.36	969.55	539.73	809.09
Smp_060030.1	97	56	81	55	46	60
SmLINC156933-IBu	286.97	290.34	358.97	203.57	145.04	302.58
Smp_097710.1	982	670	812	711	449	564
Smp_244790.2	259	153	314	174.8	133	191
Smp_026700.1	416.82	344.67	423.08	337.71	203.07	295.27
Smp_344510.1	1271.81	1031.38	1265.6	967.78	629.55	914.65
Smp_045600.1	401	306	343	296	196	247
Smp_090240.2	620.01	505.56	604.68	487.64	286.4	455.25
Smp_344240.1	277.06	118.22	281	164	143	149.17
Smp_175860.1	404	376	428.96	376	194	296
Smp_029470.2	408.03	304.03	323.87	251.8	156.15	330.31
Smp_072720.1	19535	15489	15853.1	15826.3	9254.66	11036.3
Smp_344690.2	311.81	193.09	299.26	280.15	155.14	126.81
Smp_151750.1	1174	904	877	901	496	715
Smp_344870.3	329.01	277.24	248.21	270.15	145.41	197.63
Smp_163290.2	476.84	281.03	401.03	327.23	159.94	339.76
Smp_169040.3	115.38	99.04	138.23	68.99	71.62	103.05
SmLINC118928-IBu	370.29	326.74	362.19	286.07	210.83	236.24
Smp_072210.1	2628	1494	1746	1599	1305	1131
SmLINC159224-IBu	388.64	335.66	546.24	318.35	270.69	278.68
Smp_337780.3	233.86	216.73	205.46	177.68	105.97	187.24
Smp_082360.1	1509	1030	1233	939	707	999
Smp_052790.1	1472	1228	1620	1182	816	1043
Smp_247830.1	2194.28	1617.09	1993.36	1619.8	1132.02	1325.41
SmLINC159479-IBu	140.43	96.44	138.65	117.77	59.25	87.64
SmLINC133256-IBu	448.41	362.39	404.75	391.91	210.46	253.53
Smp_146300.1	886	731	934	768	453	589
Smp_123050.1	245	108	247	154	120	137
Smp_027850.1	2017.91	1611.68	1697.73	1667.79	875.88	1291.68
Smp_313730.1	1796.82	1250.09	1656.6	1247.16	765.92	1329.02
Smp_019040.1	1343	1102	1042	1039	643	812
Smp_080840.1	650	565	671	549	282	527
Smp_086270.1	4631.19	3259.53	3936.63	3392.68	2205.65	2768.25
Smp_006630.2	675.71	616.35	748.46	622.72	281.16	581.88
Smp_247680.1	517	419	514	391	272	362
Smp_266750.1	626	447	608	588	280	336
Smp_022140.1	1912	1723	1834	1546	967	1401
Smp_347140.2	280.22	233.68	231.1	229.02	140.36	163.02
SmLINC127030-IBu	63.04	58.28	90.06	62.49	39.06	48.39
Smp_019890.2	1308.96	930.44	1056.06	952.75	581.95	815.12
Smp_080870.1	545	281	670	350	315	356
Smp_196790.2	857.83	624.62	652.41	643	353	539.31
Smp_098980.1	431.36	279.1	577.56	378.24	237.42	286.52
Smp_155720.1	3183	1698.52	2126.91	1879.38	1345.25	1692.77
Smp_037400.1	905.12	871.3	881.81	765.12	475.99	670.86
Smp_333730.1	896	922	985	844	530	636
Smp_333450.1	176.48	145.14	154.81	155.89	70.01	120.24
SmLINC121675-IBu	183.7	180.36	201.07	154	86.47	163.71
SmLINC135065-IBu	129.58	142.16	161.43	124.6	68.94	114.83
Smp_009540.2	1724.44	1220.7	1507.4	1164.18	854.95	1133.14
SmLINC166689-IBu	88	74	82	65	58	47
Smp_055390.1	959	638	663	659	395	563
SmLINC170164-IBu	147.69	138.68	154.52	127.55	88.07	95.71
Smp_161540.1	873	713	716	717	409	531
Smp_078610.1	6958	5437	7472	5690	3804	4599
Smp_005190.1	1479.84	806.91	1319.77	937.05	642.74	962
Smp_247540.1	1416.6	1045.87	1295.56	1120.54	721.75	833.62
SmLINC178624-IBu	101.03	99.96	116.71	72.97	71.7	76.96
Smp_083480.2	271.33	160.59	160.05	204.56	112.79	105.77
Smp_052780.1	585.47	439.03	465.65	478.81	247.06	347.41
Smp_147330.3	389.74	286.74	351.5	252.19	218.43	255.48
Smp_131700.1	452.78	186.13	403.73	241.13	245.11	222.38
Smp_079410.1	415	382	350	311	205	315
Smp_058880.1	450	430	417	386	230	325
Smp_205840.2	1654.52	1343.58	1572.23	1424.81	785.91	1086.89
Smp_038530.1	1007	824	878	708	563	659
Smp_136540.1	717.06	468.26	505.02	377.33	336.78	480.61
Smp_076630.1	2881	2771	2729	2730	1450	1952
Smp_067090.2	347.16	297.12	358.99	320.05	166.51	235.37
Smp_150960.1	1165	1002	1015	1006	569	742
Smp_343880.1	553.72	451.64	353.5	385.77	280.36	313.85
Smp_104630.1	2265	1989	2249	1894	1095	1742
Smp_194580.1	2633	2085	2055	2063	1231	1620
Smp_346470.1	896.7	722.3	828	666.87	431.92	668.71
Smp_043610.2	2779.87	2098.66	2006.67	2156.21	1297.61	1544.82
Smp_345970.1	2320.42	1576.66	1513.86	1593.71	1092.97	1200.82
Smp_347860.1	963.97	758.92	847.94	741	470.91	648.64
Smp_017520.2	545.87	255.28	368.24	285.26	218.5	323.88
Smp_063250.2	969.81	832.57	914.18	789.01	499.86	676.35
Smp_154640.1	4109.85	3421.64	4021.12	3553.33	2195.53	2611.16
Smp_173250.1	786.1	489.3	604.85	556.13	379.33	408.52
Smp_340810.1	400	376	351	340	192	294
Smp_021330.1	1543	1307	1542	1267	789	1131
Smp_049000.1	986.06	775.46	872.57	962.03	436.41	541.9
Smp_196220.1	1636	1476	1309	1481	773	1009
SmLNCA128889-IBu	422	321	503	336	231	326.92
Smp_036500.1	124.18	83.97	142.97	89.81	64.03	96.6
Smp_067090.1	1474.84	1049.88	1430.01	1149.95	704.49	980.63
Smp_127450.1	4497	3295	7236	3709	3607	3076
Smp_144570.2	330.26	236.73	233.38	301.88	145.46	141.38
Smp_346180.1	239	166	253	196	120	160
Smp_142780.1	318.32	333.33	302.66	255.31	213.05	222.5
Smp_124650.1	1048.84	763.99	880.02	804.09	494.11	661.37
Smp_150200.1	1451	1023	1111	1064	653	893
Smp_346450.2	460.43	392.64	459.47	384.23	243	326.59
Smp_163980.1	425.01	424.66	446.97	291.77	345.46	275.72
Smp_128990.1	2052	1718	2021	1834	1083	1314
Smp_164940.1	2232	1545	1641	1593	1035	1312
Smp_065160.1	294.46	292.11	305	268.91	155.28	233.7
Smp_146080.1	114.12	71.65	112.4	82.18	44.15	91.78
Smp_242670.2	276.04	203.89	275.98	214.8	143.89	189.22
Smp_141960.2	79.85	60.99	98.36	53.67	46.66	70.31
SmLNCA118563-IBu	241	170	272	175	145	167
SmLINC177598-IBu	127.83	76.93	138.91	98.42	61.34	85.39
SmLINC143168-IBu	102.97	72.55	113.48	104.84	46.38	60.94
Smp_099150.1	7473	6355	6445	6694	3687	4561
SmLNCA155388-IBu	139.99	86.65	151.51	109.26	80.05	81.56
Smp_125790.3	1592.87	1376.67	1580.62	1347.09	826.74	1170.54
Smp_153560.1	1374.72	1061.65	1066.92	1068.51	644.75	864.63
Smp_020080.1	3739	2810	3218	2687	1850	2576
SmLINC137600-IBu	223.07	226.89	199.46	208	137.58	125.16
Smp_323890.3	393.92	361.81	409.33	356.48	215.27	286.42
Smp_003130.1	1375	1007	1148	1049	654	880
Smp_244940.1	749.16	660.34	770.19	627.5	452.98	506.48
SmLINC129512-IBu	547.39	574.78	594.98	549.76	268.74	463.16
Smp_138050.1	8704	7909	8127	7725	4402	6262
Smp_341520.1	525	476	510	503	256	365
Smp_070340.1	3674	2848.48	2979.24	2793.1	1767.48	2443.73
SmLINC159261-IBu	181.58	149.73	190.7	154.34	98.82	121.51
Smp_152530.1	140.59	136.73	132.2	119.34	72.97	111.77
Smp_242430.1	510.56	300.72	370.36	349.46	190.98	331.92
Smp_040610.1	175.46	180.42	191.82	154.4	93.55	158.28
Smp_088550.1	1847.34	1757.1	2455.69	1890.4	1175.98	1380.25
SmLINC175576-IBu	119	95	126	91	62	93
Smp_160190.1	1005	726	812	776	427	680
Smp_149370.1	357	267.09	310.3	267	171.44	248.88
Smp_300370.1	569.61	325.01	397.49	455.25	208.25	297.42
Smp_016910.1	793	616	723	685	383	511
Smp_127380.2	336.14	282.4	231.4	256.95	185.99	180.96
Smp_245900.1	363.7	263.65	458.38	234.85	292.12	229.22
Smp_140150.1	147.19	133.58	111.51	129.85	75.7	86.9
Smp_005080.1	275.24	198.84	269.27	194.53	178.29	158.06
SmLNCA105443-IBu	127.83	111.13	141.54	108.4	82.46	87.77
Smp_342630.1	975.18	715.76	828.59	739.1	481.19	635.69
Smp_137970.1	1922	1666	1666	1649	972	1294
Smp_145190.2	360.23	290.43	307.71	328.96	174.2	211.25
Smp_300940.1	347.22	300.19	273.55	236.18	167.75	281.13
Smp_052350.3	132.79	97.19	106.89	89.74	79.18	75.23
Smp_153820.1	1852	1215	3234	1441	1580	1353
Smp_248110.1	1808.29	1627.53	1765.09	1628	996	1245
Smp_131990.2	1062.1	908.78	1052.12	1057.95	555.47	645.4
Smp_148230.1	2214	1673	2393	1812	1309	1451
Smp_246920.1	1392	1104	1299	1129	805	849
Smp_126730.1	225	144	164	143	105	143
Smp_156340.2	236	270.81	319.83	236.47	133.13	254.24
Smp_130330.1	871.22	923.97	896.14	845.28	453.02	736.86
Smp_177020.2	410.41	235.85	426.86	251.48	267.33	239.37
Smp_210810.1	329.63	491.44	607.51	379.94	275.23	407.9
Smp_148630.1	288	158	258	201	137	175
Smp_129500.1	928	768	1220	775	553	813
Smp_143910.2	161	120.01	235.86	146.55	94.98	137.02
Smp_095810.1	452	425	484	428	224	372
Smp_150680.1	797	676	754	650	377	641
Smp_163790.1	816	386	907	440	527	502
Smp_152790.2	2524.81	2043.54	2314.35	1913.43	1334.88	1841.59
Smp_196480.1	291.18	171.07	215.96	163.91	118.92	215.68
Smp_076300.1	493	463	728	409	364	451
Smp_033590.1	563	563	586	484	352	432
Smp_124320.1	1396	1298	1328	1335	697	1005
Smp_150850.1	854.44	527.57	927.09	437.12	574.74	614.69
Smp_090860.2	429.32	302.92	261.94	346.05	131.4	288.45
Smp_146680.1	302	211	275	203	149	230
Smp_020120.1	913.94	899.25	938.82	874.8	508.13	677.21
SmLNCA103435-IBu	158.37	88.67	132.54	104.7	78.65	93.07
Smp_000650.1	1736	1151.87	1316.15	1242.41	823.01	1049.1
Smp_059130.3	449.32	367.2	519.31	414.91	189.87	405.72
Smp_156370.1	140	86	118	114	65	76
Smp_083020.2	628.63	642.99	556.86	638.78	324.66	431.55
Smp_003190.1	65	63	76	54	40	57
Smp_211320.1	497.28	385.98	402.37	400.12	239.9	322.41
Smp_343570.1	2693.83	2170.56	2323.29	2242.87	1304.9	1856.64
Smp_328410.1	1852	1140.64	1665.56	1265.43	1008.25	1108.71
Smp_171070.1	2912	2419	2566	2472	1476	1987
Smp_345550.2	215.13	236.95	197.32	184.21	147	153.55
Smp_100130.2	391.72	288.29	333.24	325.33	192.56	237.03
Smp_336350.2	183.07	177.64	186	175	99	139
Smp_213970.1	965.55	915.74	821.89	866.58	493.8	693.12
Smp_346190.1	856	679	675	701	435	522
Smp_344060.2	882.1	743.47	698.71	787.03	440.81	527.82
Smp_126310.1	431	311.27	434.32	365.43	179.11	344.69
Smp_132330.1	1350.03	1009.73	1043.68	1098	612.8	859.32
Smp_024360.2	135.56	129.11	148.88	124.84	77.19	108.8
Smp_078400.1	739.63	646.58	631.88	676.43	340.55	525.31
Smp_170540.3	1523.23	1080.64	1306.37	1154.31	801.68	947.31
Smp_332290.1	305.16	242.39	352.57	317.92	141.75	222.54
Smp_193750.2	180.07	137.63	193.78	187.95	90.14	106.82
Smp_009520.2	594.22	467.97	527.47	516.16	240.32	457.75
Smp_038540.1	898	692	700	755	434	533
Smp_302970.1	800.69	773.24	787.69	733.72	435.7	616.52
Smp_333500.2	1058.16	727.8	945.37	829.31	586.58	603.41
Smp_170170.1	1992	1593	1581	1636	1001	1260
SmLINC106902-IBu	735.34	594.74	515.67	632.55	299.33	449.57
Smp_026390.1	556.43	401.67	518.27	469.69	280.67	351.36
Smp_026390.2	556.43	401.67	518.27	469.69	280.67	351.36
Smp_329340.1	230	109.42	218.42	131.92	119.34	150.15
Smp_030760.2	621.06	508.54	545.78	446.05	329.23	480.1
Smp_333070.1	816	333	483	482	334	380
Smp_211100.1	3218.02	2510.66	2810.98	2638.27	1644.54	2144.43
Smp_142770.1	7810	6320	6432	6056	4174	5211
Smp_146340.1	1150.67	1038.21	1058.15	978.51	590.83	892.79
Smp_150270.1	4087.83	3200.96	3255.97	3023.87	2110.9	2786.92
Smp_105860.1	3016.77	2454.17	2742.34	2539.22	1536	2125.73
Smp_137530.1	1352.57	1105.33	1437.41	1109.13	827.9	959.68
Smp_127430.1	1477.39	1276.14	1336.39	1232.59	777.5	1084.03
Smp_152570.1	2632	1558	2999	1876	1577	1773
Smp_051550.2	205.72	151.38	150.74	157.8	106.22	117.4
Smp_302880.2	296.63	206.62	238.33	266.11	150.27	141.58
Smp_001160.1	112	106	99	101	60	80
Smp_027450.2	1211.67	939.38	866.21	945.8	528.94	827.77
Smp_209050.1	1736	1393	1719	1497	921	1233
Smp_123520.1	764	618	631	621	343	574
Smp_176620.1	2031.05	1584.35	2598.24	1635.94	1391.26	1532.91
SmLINC147182-IBu	137.21	139.35	202.45	142.81	81.41	131.51
SmLINC164678-IBu	180.9	176.71	204.43	164.31	110.7	142.13
Smp_136950.2	980.28	741.4	818.77	846.57	494.65	561.35
Smp_340700.1	2683.06	2431.86	2592.98	2341.42	1490.48	2023.03
Smp_167400.1	306.13	236.13	243.27	233.14	156.69	202.43
Smp_158310.3	2527.32	2442.01	2102.4	2369.99	1437.12	1604.46
Smp_076050.1	953.18	744.5	830.43	823.49	434.75	673.1
Smp_345350.2	853.67	550.38	508.42	560.17	379.98	499.18
Smp_101370.1	4872.93	3984.97	4896.45	4177.84	2652.29	3569.11
Smp_142300.1	2191	1978	1957.01	1928	1172.97	1573.2
Smp_043580.1	1757	1494	1523	1570	897	1178
Smp_140790.2	725.05	590.03	580.86	576.18	384.05	472.55
Smp_304800.5	732.22	586.76	700.61	595.75	415.3	510.5
Smp_317540.1	1246.02	970.43	869.35	999.11	584.84	776.59
Smp_336710.1	1970.57	1593.02	1686.86	1668.36	1069.41	1246.69
Smp_319340.3	520.38	388	409.14	356.38	266.68	369.22
Smp_341120.1	931.32	758.52	839.86	780.16	462.83	682.75
Smp_175680.2	1161.35	964.46	1006.88	955.56	575.84	855.24
Smp_071570.2	1410.49	1161.59	1583.12	1241.74	801.95	1096.08
SmLNCA104465-IBu	421.31	250.06	416.58	312.94	231.52	263.08
Smp_102410.1	1357	1115	1137	1252	603	937
Smp_083790.1	910.59	725.68	732.61	780.46	453.23	578.11
Smp_189960.1	3187.66	2890.54	2807.2	2718.12	1788.17	2276.32
Smp_173240.1	975.59	773.88	838.15	729.06	533.12	694.97
Smp_045650.1	162	159	251	196	93	150
Smp_162650.1	647	515	530	499	302	495
SmLINC177432-IBu	156.12	146.58	210.66	199.84	88.42	105.73
SmLNCA125615-IBu	243.31	187.57	244.75	211.02	117.14	188.25
Smp_132170.3	792.76	718.72	603.58	648.88	431.06	541.75
Smp_002160.1	1614	1377	1299	1371	828	1093
Smp_140830.1	917	823	898	937	488	608
Smp_171460.1	249	197	184	189	121	172
Smp_157800.2	409.8	324.12	347.95	388.27	225.09	211.16
Smp_159550.1	226	215	287	222	138	195
Smp_347910.2	648.73	425.47	531.86	471.38	343.1	390.46
Smp_053560.1	2481.28	1988.65	1732.62	2697.27	1026.62	1171.53
Smp_121950.2	113.95	127.97	134.04	98.75	86.84	98.42
Smp_035360.1	355	301.5	308	325.5	165	256
Smp_035360.2	355	301.5	308	325.5	165	256
Smp_213290.3	857.42	583.65	898.83	712.9	487.27	556.63
Smp_138220.1	2475.9	1868.78	2254.7	2017.94	1373.89	1602.84
Smp_129560.1	3026.79	2389.22	2885.56	2467.29	1688.39	2143.83
Smp_046130.3	191.95	164.82	169.33	149.73	104.32	147.8
Smp_323430.1	1744.68	1425.95	1532.18	1451.93	913.14	1227.83
Smp_018360.2	3288.86	2330.88	2540.44	2677	1470.49	2136.42
Smp_122340.1	718	483	582	554	349	453
Smp_130910.1	251.67	199.14	198.23	183.03	148.16	158.12
Smp_045760.1	1225	1003	1091	980	632	930
Smp_056930.1	3270.42	2472.29	4247.9	2456.57	2479.68	2386.47
SmLINC159473-IBu	246.04	244.49	214.09	242.22	144.36	152.16
Smp_157800.1	1772.27	1518.59	1646.8	1431.02	877.58	1495.88
Smp_026400.1	2673.06	2074.24	1514.1	2005.16	1158.8	1688.13
Smp_079400.1	1621.66	1173.89	935.17	1205.49	714.46	962.69
Smp_159510.1	342.26	258.91	265.8	264.39	178.61	217.89
Smp_312150.1	2771	1557	1687	1733	1365	1407
Smp_086460.1	2229.93	1562.12	2625.13	1643.54	1480.94	1630.12
Smp_332740.1	812	611	1117	603	579	698
Smp_003940.1	546.87	367.72	489.51	393.36	313.23	346.84
SmLINC117472-IBu	206.29	204.09	212.73	136.82	148.79	178.63
Smp_208090.2	3347.85	2670.8	2589.06	2709.9	1844.14	2026.89
Smp_061540.1	904	609	745	650	455	610
Smp_241960.1	168.53	163.88	143.75	162.18	89.88	119.48
Smp_021960.2	360.8	310.19	318.03	313.68	166.73	289
Smp_049000.3	765.15	629.27	679.04	613.3	359.32	632.5
Smp_057120.2	377.86	242.38	355.44	266.82	248.34	206.29
Smp_214240.1	1639.13	1302.86	1276.37	1342.95	858.06	1046.3
Smp_155020.2	389	313.72	250.24	353.36	207.73	175.73
Smp_340260.2	176.34	124.64	121.8	114.46	102.3	102.7
Smp_304370.2	913.84	630.13	1069.84	701.48	700.71	511.02
Smp_333350.1	1804	950	2220	1231	1159	1253
Smp_127940.1	3353	2525	4435	2551	2406	2698
Smp_035580.1	3163	2677	2683	2713	1604	2305
Smp_213920.1	944	715	798	771	459	662
Smp_144820.2	453.13	291.46	567.8	283.9	306.98	375.57
Smp_089930.2	1600.16	1353.87	2089.37	1413.09	1085.92	1315.17
SmLINC118927-IBu	137.85	145.08	157.8	118.31	85.26	131.94
Smp_314730.1	225.98	262.81	218.08	194.46	126.55	232.76
SmLNCA117803-IBu	468.27	344.63	523.3	350.44	318.24	329.83
Smp_176760.1	678.9	407.71	536.76	511.09	281.97	456.02
Smp_163460.1	2393.85	2028	2158.05	2189.24	1193	1725
Smp_033970.1	1310.41	1098.6	1190	1109	680.52	992
Smp_246050.4	834.8	681.75	891.27	725.74	520.82	588.38
Smp_335010.2	630.11	513.47	554.04	554.87	320.65	437.23
Smp_210820.1	1361	751	1395	875	811	911
Smp_346660.2	274.97	175.03	275.85	179.85	201.66	149.34
Smp_154330.1	1271.15	1107.19	1144.3	1121.2	655.48	955.16
Smp_141360.2	158.71	113.34	182.68	147.33	75	129.32
Smp_302740.1	1402.65	1240.5	893.92	1160.65	788.64	788.59
Smp_337560.1	892.62	777.47	850.24	771.64	465.02	719.51
Smp_154520.1	726.76	443.75	554.26	515.28	369.09	426.54
Smp_060160.1	298	243	211	256	132	202
Smp_309590.2	1185.02	805.51	1298.26	868.18	786.49	799.81
Smp_097830.2	6595.23	5661.07	6050.78	5398.47	3935.59	4737.09
Smp_210450.1	670	638	590	582	343	561
Smp_163640.1	382.11	317.96	388.08	293.36	213.12	327.84
Smp_242350.1	181	167	155	155	90	149
Smp_075280.1	544.22	547.37	635.97	525.25	316.53	500.57
Smp_245950.1	1218	914	931	970	579	832
Smp_247380.1	241.66	215	337	222	178.83	201
Smp_168800.1	934	917	841	813	515	771
Smp_161750.1	1637	1357.74	1293.92	1394.79	766.88	1201.17
Smp_131490.1	461.92	415.02	576.04	406.11	327.48	370.18
Smp_345390.1	149.05	94.27	125.66	120.04	64.14	102.31
Smp_076050.2	150.82	170.5	159.57	147.51	109.25	113.9
Smp_345780.1	812.04	457.95	482.37	615.27	340.29	397.7
Smp_148260.1	976.67	825	865	869	508	698
Smp_145680.1	1104.71	665.37	1099.36	880.61	660.74	615.9
Smp_344320.1	1318.14	1050.02	950.68	1105.15	630.04	864.05
Smp_140270.2	369.21	328.29	503.82	450.42	203.01	284.94
SmLINC158129-IBu	308.61	277.35	323.25	270.88	205.64	207.36
SmLINC126393-IBu	210.12	160.11	280.65	234.55	118.87	141.89
Smp_160100.1	401	335	431	351	216	337
SmLINC127611-IBu	165	113	178	161	88	103
SmLINC107192-IBu	452.87	406.43	516.57	452.45	244.32	378.06
Smp_324700.1	4130	3533.63	4045.07	3803.55	2457.61	2805.32
Smp_163880.1	1800	1552	1649	1558	964	1379
Smp_307880.2	268.88	242.27	278.67	170.46	178.97	252.83
SmLINC131974-IBu	2005	1014	1602	1388	991	1106
Smp_020400.3	207.89	170.75	243.13	229.59	101.53	156.52
Smp_146410.2	265.44	183.66	227.38	238.67	112.85	177.71
Smp_131680.1	1005.41	865.14	956.6	1009.98	471.06	757.92
Smp_064600.1	1653	1452	1555	1585	839	1231
Smp_331780.1	1830	1362	1560	1455	981	1238
Smp_148760.3	196.7	134.88	180.64	152.99	96.21	147.34
Smp_143930.1	688.97	504.87	588.92	496	370.91	506.88
Smp_008660.3	148.81	162.22	230.4	176.81	96.2	151.06
Smp_305030.3	300.77	239.64	226.29	258.81	140.45	201.97
Smp_179070.2	867.39	632.55	570.7	649.49	475.83	471.47
Smp_099170.1	740	620	640	665	352	554
Smp_347640.2	1259.29	958.9	1220.77	937.52	813.3	865.66
Smp_153150.1	246.37	215.15	206.57	227.4	117.71	183
Smp_300920.3	1052.36	763.45	1246.23	830.2	713.62	772.32
Smp_337130.3	2467.17	1880.18	2039.46	2061.94	1195.61	1741.21
Smp_306370.4	756.07	384	661.55	503.1	390.68	469.58
Smp_196260.1	859	740	736	764	416	659
Smp_149700.1	1995	1893	1695	1816	1089	1502
Smp_203390.1	585.34	486.99	668.83	617.43	313.33	437.03
Smp_023930.1	618.38	495.3	561.24	527.34	300	482.52
Smp_076030.1	479.57	313.77	252.4	320.15	203.55	295.97
Smp_300390.1	357.2	299.72	258.5	286.44	168.91	266.13
Smp_041770.3	2172.79	1504.08	1987.87	1800.82	1419.91	1079.23
Smp_177180.2	218.16	147.89	244.76	199.21	118.93	155.48
SmLINC147178-IBu	316.05	279.15	361.65	301.92	169.72	263.76
Smp_210480.3	347.58	306.61	346.08	329.11	164.94	301.46
Smp_103540.1	6799	4944	5082	5662	3274	4258
Smp_145650.1	440.18	268.01	436.15	430.28	198.9	267.4
Smp_127830.1	1706.05	1394.01	1306.04	1414.32	854.66	1204.77
Smp_191970.1	142.65	89.67	182.39	130.52	89.84	95.02
Smp_148220.2	296.36	268.27	250.54	204.32	172.52	258.85
Smp_075030.1	1072	1002	933	952	624	771
Smp_152440.1	319.22	184.99	314.74	251.79	157.89	219.67
Smp_087220.1	904.14	760.98	855.86	778.95	496.73	698.99
Smp_213400.1	3594.9	2984.93	3164.8	3138.95	2144.87	2307.89
SmLNCA177347-IBu	892.6	666.54	776.35	742.38	499.18	553.59
Smp_341920.1	397.47	260.46	254.33	256.06	158.4	301
Smp_318320.1	136.74	108.63	138.45	138.87	55.8	110.56
Smp_323830.2	4792.68	3755.33	4595.36	4077.1	2745.34	3409.28
Smp_136980.1	1093	956	1079	990	591	881
Smp_162770.1	5076.49	4320.02	4336.24	4289.81	2970.36	3464.45
Smp_127460.3	287.04	239.29	371.47	240.04	215.21	230.45
SmLNCA145706-IBu	91.12	83.6	98.28	80.05	50.02	84.93
SmLINC137257-IBu	131.43	122.59	159.12	114.12	84.94	121.41
Smp_140370.2	307.4	255.41	218.22	247.97	161.75	203.6
Smp_147980.4	148.97	98.41	123.82	98.38	74.1	114.9
Smp_133590.1	790.31	626	697.08	670.43	444	539
Smp_078570.1	443.96	348.05	457.61	423.06	252.08	302.37
Smp_132330.2	198.97	218.27	184.32	222	129.2	127.68
Smp_314200.1	326.13	257.47	290.63	268.31	162.38	257.84
Smp_135170.1	177.67	141.64	167.12	151.47	108.4	120.3
Smp_016180.1	513	260	505	331	301	333
Smp_001560.1	295	215	254	283	135	189
SmLINC131999-IBu	279.6	162.22	215.76	244.08	114.96	153.77
SmLINC121378-IBu	456.74	322.59	450.71	338.27	251.03	366.89
Smp_073080.1	1795	1606	1738	1678	980	1389
Smp_214380.1	293	267	321	239	168	285
Smp_150120.1	168	124	150	137	87	123
Smp_027400.1	897.89	608.02	834.83	689.69	521.33	600.03
Smp_168370.1	313.28	212.59	237.48	228.96	165.05	200.17
SmLNCA120919-IBu	289.21	165.68	273.36	159.69	147.59	250.88
Smp_134640.3	233.18	231.51	224.49	243.21	129.08	177.85
Smp_169630.1	276	226	208	217	153	189
Smp_309660.1	1295.92	1201.45	1307.26	1239.09	671.69	1130.43
Smp_028940.1	2222.52	1843.1	2073.38	2047.5	1175.29	1644.91
Smp_143920.1	912.08	734.62	805.14	761.87	485.2	689.76
Smp_073490.1	368.36	243.72	288.85	319.41	202.44	183.45
SmLINC160003-IBu	287.58	230.39	240.33	266.34	137.03	195.26
Smp_028930.2	499.63	340.74	466.77	381.93	227.52	420.51
Smp_088550.2	2415.39	1816.9	2012.83	2043.07	1378.78	1476.19
Smp_151020.1	119.81	116.47	130.08	129.55	72.65	86.36
Smp_149000.1	668	500	493	519	322	478
Smp_343860.1	599.68	614.16	637.57	673.96	356.54	454.06
Smp_098650.1	271.67	253.91	305.87	263.9	158.58	236.79
Smp_341480.1	1476.65	1050.07	1032.43	1156.49	651.75	1032.65
SmLNCA128567-IBu	135.19	78.55	152.73	109.78	74.97	99.75
Smp_130910.2	2047.48	1602.4	1741.53	1790.17	1003.67	1516.47
Smp_031920.2	2537.13	2028.87	1930.85	2257.31	1291.42	1647.3
Smp_094640.1	1469	1169	1120	1272	698	1045
SmLNCA150802-IBu	217.15	135.39	169.92	138.46	100.92	170.4
Smp_243800.1	297	204	308	227	172	233
Smp_140530.1	791.09	723.58	762.6	824.07	389.81	627.63
Smp_081510.1	408.94	283.5	366.25	368.12	163.06	320.84
Smp_032770.2	392.34	266.31	240.32	258.17	191.98	258.65
Smp_038940.2	1225.08	984.55	1057.33	1136.52	540.08	965.7
Smp_032320.1	3865.24	2794.9	2611.08	3284.18	1828	2326.66
Smp_087330.1	1087	1066	1084	1109	674	804
Smp_150750.1	562.69	384.12	612.53	406.49	344.02	463.52
Smp_145620.1	1302.45	1098.4	1139.28	1111.3	709.34	998.92
SmLINC138105-IBu	134	95.54	148.49	121.41	74.38	101.81
Smp_043200.1	1075	960.5	879.5	1032.5	572.5	749
Smp_043200.2	1075	960.5	879.5	1032.5	572.5	749
Smp_161580.1	1253	1174	1273	1193	704	1070
Smp_337390.1	774.99	538.24	638.36	616.91	409.78	517.42
Smp_093220.1	3495	2863	3586	2828	2176	2833
Smp_144360.1	770.79	467.11	548.42	517.54	365	528.16
Smp_071640.1	1430.05	1160.05	1270.69	1477.56	743.93	893.41
Smp_029160.3	431.9	406.55	433.24	393.34	271.52	350.48
Smp_154870.1	1520.77	1111.89	1107.69	1251.08	757.57	985.74
Smp_065420.1	241.12	159.57	210.42	158.17	118.45	206.6
Smp_065170.1	909	792	927	836	486	778
Smp_008140.1	656	653	692	656	400	548
Smp_159940.1	501	476	506	492	278	425
Smp_034300.1	639.77	381.47	380.44	472.37	308.17	329.5
Smp_015220.2	1653.38	1303.5	1492.98	1438.41	888.87	1237.69
Smp_139600.1	2678.3	2106.42	1874.6	2457.05	1294.4	1656.84
Smp_196030.2	762.74	633.92	906.08	603.13	525	679.65
Smp_073200.1	468.31	345.63	400.34	398.01	295.81	261.27
Smp_028210.2	760.7	527.13	444.91	672.4	364.19	358.73
Smp_001095.1	263.5	206	254	212	150.5	213.5
Smp_001095.2	263.5	206	254	212	150.5	213.5
Smp_315110.1	517.65	421.81	563.82	507.11	303.63	385.87
Smp_064250.1	1529	1165	1209	1310	797	1030
[truncated: 2,607 more rows]

## Sheet: Table S4
Supplementary Table S4. List of transcripts differentially expressed after 5-AzaC treatment belonging to each module.
Transcrits donwregulated after 5-AzaC treatment		Transcrits upregulated after 5-AzaC treatment
Transcript_ID	Module	Transcript_ID	Module
Smp_007550.1	black	SmLINC107192-IBu	black
Smp_011990.1	black	SmLINC131906-IBu	black
Smp_013950.1	black	SmLINC147182-IBu	black
Smp_014280.1	black	SmLINC163642-IBu	black
Smp_017660.1	black	SmLNCA105777-IBu	black
Smp_033620.1	black	SmLNCA170559-IBu	black
Smp_036940.1	black	SmLNCS158069-IBu	black
Smp_036950.1	black	Smp_001120.1	black
Smp_038960.2	black	Smp_003130.1	black
Smp_040510.1	black	Smp_004630.2	black
Smp_050760.1	black	Smp_005640.1	black
Smp_053800.1	black	Smp_006590.3	black
Smp_054230.1	black	Smp_008140.1	black
Smp_062270.1	black	Smp_010800.4	black
Smp_064380.3	black	Smp_013150.2	black
Smp_067250.2	black	Smp_014260.1	black
Smp_068710.1	black	Smp_015880.2	black
Smp_070190.1	black	Smp_020120.1	black
Smp_072080.1	black	Smp_021830.1	black
Smp_072800.1	black	Smp_021960.1	black
Smp_074900.1	black	Smp_027500.1	black
Smp_077030.1	black	Smp_028930.2	black
Smp_082620.1	black	Smp_030760.2	black
Smp_083020.1	black	Smp_033770.1	black
Smp_084910.1	black	Smp_035460.1	black
Smp_086910.1	black	Smp_035460.4	black
Smp_088950.1	black	Smp_040280.1	black
Smp_093780.1	black	Smp_042420.1	black
Smp_094250.1	black	Smp_045600.1	black
Smp_095410.1	black	Smp_045920.2	black
Smp_096910.1	black	Smp_048520.1	black
Smp_098740.1	black	Smp_048620.1	black
Smp_121160.2	black	Smp_050110.1	black
Smp_122930.1	black	Smp_051070.1	black
Smp_123490.1	black	Smp_052780.1	black
Smp_124020.1	black	Smp_056620.1	black
Smp_124770.2	black	Smp_061540.1	black
Smp_125130.1	black	Smp_064600.1	black
Smp_125800.1	black	Smp_065170.1	black
Smp_128000.1	black	Smp_067090.1	black
Smp_136550.1	black	Smp_067090.2	black
Smp_136550.2	black	Smp_068750.2	black
Smp_139080.2	black	Smp_071770.1	black
Smp_142640.1	black	Smp_072460.1	black
Smp_144010.1	black	Smp_074210.1	black
Smp_147240.1	black	Smp_076050.1	black
Smp_148450.1	black	Smp_083480.2	black
Smp_152710.1	black	Smp_086710.1	black
Smp_153990.4	black	Smp_087220.1	black
Smp_154560.1	black	Smp_092180.1	black
Smp_157070.1	black	Smp_094380.1	black
Smp_158240.1	black	Smp_094640.1	black
Smp_158240.2	black	Smp_095810.1	black
Smp_158240.3	black	Smp_097710.1	black
Smp_163240.3	black	Smp_104600.1	black
Smp_163640.3	black	Smp_104960.1	black
Smp_167310.1	black	Smp_105180.1	black
Smp_169010.1	black	Smp_105200.2	black
Smp_169720.2	black	Smp_124650.1	black
Smp_180200.3	black	Smp_125260.1	black
Smp_181160.1	black	Smp_126470.1	black
Smp_194840.1	black	Smp_127120.1	black
Smp_201700.1	black	Smp_127480.1	black
Smp_202690.1	black	Smp_127700.1	black
Smp_203170.1	black	Smp_127830.1	black
Smp_204070.1	black	Smp_128070.1	black
Smp_210180.2	black	Smp_129110.2	black
Smp_213120.1	black	Smp_130840.1	black
Smp_213440.1	black	Smp_131680.1	black
Smp_213590.3	black	Smp_132180.3	black
Smp_246270.1	black	Smp_133590.1	black
Smp_246890.1	black	Smp_134090.1	black
Smp_247160.1	black	Smp_135510.3	black
Smp_248130.1	black	Smp_136160.1	black
Smp_302090.1	black	Smp_137840.2	black
Smp_303300.1	black	Smp_137930.1	black
Smp_307090.7	black	Smp_138520.1	black
Smp_307440.1	black	Smp_138770.1	black
Smp_311920.1	black	Smp_138860.1	black
Smp_316710.1	black	Smp_140830.1	black
Smp_319600.1	black	Smp_141320.1	black
Smp_321040.1	black	Smp_141440.1	black
Smp_321910.1	black	Smp_141540.1	black
Smp_322480.1	black	Smp_142300.1	black
Smp_325220.1	black	Smp_143670.1	black
Smp_328200.1	black	Smp_143960.2	black
Smp_329760.1	black	Smp_144660.3	black
Smp_333240.1	black	Smp_147650.2	black
Smp_337570.1	black	Smp_148260.1	black
Smp_343330.1	black	Smp_149000.1	black
Smp_344720.2	black	Smp_149370.1	black
Smp_345600.1	black	Smp_149430.1	black
Smp_347820.1	black	Smp_150470.1	black
SmLINC159198-IBu	black	Smp_154330.1	black
SmLINC161895-IBu	black	Smp_155210.1	black
Smp_002840.1	blue	Smp_156300.1	black
Smp_002840.2	blue	Smp_156870.1	black
Smp_004550.1	blue	Smp_158430.2	black
Smp_006060.1	blue	Smp_160100.1	black
Smp_006840.1	blue	Smp_161130.2	black
Smp_007270.1	blue	Smp_161580.1	black
Smp_007450.1	blue	Smp_162220.1	black
Smp_007450.2	blue	Smp_162960.1	black
Smp_007690.1	blue	Smp_163050.2	black
Smp_007710.1	blue	Smp_163640.1	black
Smp_008900.2	blue	Smp_164060.2	black
Smp_009150.2	blue	Smp_165200.1	black
Smp_012780.1	blue	Smp_166230.1	black
Smp_014170.1	blue	Smp_170260.2	black
Smp_015020.1	blue	Smp_174680.1	black
Smp_018760.1	blue	Smp_174710.1	black
Smp_019730.1	blue	Smp_175680.2	black
Smp_020050.1	blue	Smp_175780.2	black
Smp_024500.1	blue	Smp_176090.1	black
Smp_024800.2	blue	Smp_176760.1	black
Smp_025860.1	blue	Smp_181290.1	black
Smp_025860.2	blue	Smp_199040.2	black
Smp_026560.1	blue	Smp_203390.1	black
Smp_028200.4	blue	Smp_210080.1	black
Smp_029470.1	blue	Smp_212340.1	black
Smp_030220.1	blue	Smp_213010.1	black
Smp_030440.1	blue	Smp_213080.1	black
Smp_032950.1	blue	Smp_213140.2	black
Smp_037120.1	blue	Smp_213640.1	black
Smp_039980.1	blue	Smp_213920.1	black
Smp_042680.1	blue	Smp_213990.1	black
Smp_044970.1	blue	Smp_213990.2	black
Smp_046810.1	blue	Smp_247580.1	black
Smp_055190.1	blue	Smp_247680.1	black
Smp_057210.1	blue	Smp_266830.2	black
Smp_058190.1	blue	Smp_300490.1	black
Smp_064150.1	blue	Smp_300920.3	black
Smp_067400.1	blue	Smp_301050.1	black
Smp_068170.1	blue	Smp_302330.1	black
Smp_068720.1	blue	Smp_302470.1	black
Smp_068840.1	blue	Smp_302970.1	black
Smp_072320.1	blue	Smp_306730.1	black
Smp_074950.1	blue	Smp_307430.1	black
Smp_080520.1	blue	Smp_307950.1	black
Smp_085290.1	blue	Smp_312830.1	black
Smp_088920.2	blue	Smp_315580.1	black
Smp_093780.2	blue	Smp_315870.3	black
Smp_094950.1	blue	Smp_316630.2	black
Smp_096520.3	blue	Smp_320840.1	black
Smp_096640.1	blue	Smp_321730.1	black
Smp_097490.1	blue	Smp_328530.1	black
Smp_097620.1	blue	Smp_332510.1	black
Smp_102340.1	blue	Smp_335340.1	black
Smp_103330.1	blue	Smp_337560.1	black
Smp_103930.1	blue	Smp_340810.1	black
Smp_104030.3	blue	Smp_341120.1	black
Smp_120320.1	blue	Smp_341220.1	black
Smp_121600.1	blue	Smp_342160.1	black
Smp_121920.1	blue	Smp_343030.1	black
Smp_123030.1	blue	Smp_343090.1	black
Smp_124290.1	blue	Smp_345530.1	black
Smp_125550.2	blue	Smp_346180.1	black
Smp_125790.2	blue	Smp_346400.1	black
Smp_126170.1	blue	Smp_346470.1	black
Smp_127500.3	blue	Smp_347210.1	black
Smp_128530.1	blue	Smp_347910.2	black
Smp_128600.2	blue	SmLINC121378-IBu	blue
Smp_129060.1	blue	SmLINC126453-IBu	blue
Smp_130950.1	blue	SmLINC131335-IBu	blue
Smp_131220.1	blue	SmLINC131337-IBu	blue
Smp_131690.1	blue	SmLINC148988-IBu	blue
Smp_132450.1	blue	SmLINC161399-IBu	blue
Smp_132740.1	blue	SmLINC161512-IBu	blue
Smp_133270.3	blue	SmLINC162065-IBu	blue
Smp_134410.1	blue	SmLINC163939-IBu	blue
Smp_136110.1	blue	SmLNCA104410-IBu	blue
Smp_136110.2	blue	SmLNCA104465-IBu	blue
Smp_136210.1	blue	SmLNCA126292-IBu	blue
Smp_136570.1	blue	SmLNCA128889-IBu	blue
Smp_137410.1	blue	SmLNCA129797-IBu	blue
Smp_137590.1	blue	SmLNCA136430-IBu	blue
Smp_140440.2	blue	SmLNCA139628-IBu	blue
Smp_142420.1	blue	SmLNCA141163-IBu	blue
Smp_143730.1	blue	SmLNCA141910-IBu	blue
Smp_143980.1	blue	SmLNCA148279-IBu	blue
Smp_144450.1	blue	SmLNCA150161-IBu	blue
Smp_144450.2	blue	SmLNCA160795-IBu	blue
Smp_145410.1	blue	SmLNCA161880-IBu	blue
Smp_145700.1	blue	SmLNCA163315-IBu	blue
Smp_146140.2	blue	SmLNCA163427-IBu	blue
Smp_147470.1	blue	SmLNCA163934-IBu	blue
Smp_149040.1	blue	SmLNCA175909-IBu	blue
Smp_149300.2	blue	Smp_000510.1	blue
Smp_151060.1	blue	Smp_000650.1	blue
Smp_151420.1	blue	Smp_000870.2	blue
Smp_153930.1	blue	Smp_000910.1	blue
Smp_153960.1	blue	Smp_001070.1	blue
Smp_154740.4	blue	Smp_001095.1	blue
Smp_155290.1	blue	Smp_001095.2	blue
Smp_155370.3	blue	Smp_001160.1	blue
Smp_157410.5	blue	Smp_001560.1	blue
Smp_158320.1	blue	Smp_003190.1	blue
Smp_158560.3	blue	Smp_003270.1	blue
Smp_159100.1	blue	Smp_003600.1	blue
Smp_159490.1	blue	Smp_003620.2	blue
Smp_163170.1	blue	Smp_003940.1	blue
Smp_164960.1	blue	Smp_005910.1	blue
Smp_165070.1	blue	Smp_006700.1	blue
Smp_167500.1	blue	Smp_007290.2	blue
Smp_167550.3	blue	Smp_007290.3	blue
Smp_167590.1	blue	Smp_009540.2	blue
Smp_171090.1	blue	Smp_009800.1	blue
Smp_171600.3	blue	Smp_011980.2	blue
Smp_173550.1	blue	Smp_012150.1	blue
Smp_174130.1	blue	Smp_012150.3	blue
Smp_176350.1	blue	Smp_012670.1	blue
Smp_176710.1	blue	Smp_012670.2	blue
Smp_177790.1	blue	Smp_013070.1	blue
Smp_180200.2	blue	Smp_013610.1	blue
Smp_181460.1	blue	Smp_016180.1	blue
Smp_190020.1	blue	Smp_016250.1	blue
Smp_194710.1	blue	Smp_019040.1	blue
Smp_194720.1	blue	Smp_019820.1	blue
Smp_200610.1	blue	Smp_019890.2	blue
Smp_213190.2	blue	Smp_019920.2	blue
Smp_214060.1	blue	Smp_020400.3	blue
Smp_242400.1	blue	Smp_024860.1	blue
Smp_242530.3	blue	Smp_025890.1	blue
Smp_243000.1	blue	Smp_026250.2	blue
Smp_243950.1	blue	Smp_027400.1	blue
Smp_243970.1	blue	Smp_028210.2	blue
Smp_243970.2	blue	Smp_028360.1	blue
Smp_244010.1	blue	Smp_028940.1	blue
Smp_244710.1	blue	Smp_030020.1	blue
Smp_245380.2	blue	Smp_031010.2	blue
Smp_245710.2	blue	Smp_031270.1	blue
Smp_245780.1	blue	Smp_031270.2	blue
Smp_246240.1	blue	Smp_033050.1	blue
Smp_246330.1	blue	Smp_034120.2	blue
Smp_247530.1	blue	Smp_034270.1	blue
Smp_302040.2	blue	Smp_035220.1	blue
Smp_304360.2	blue	Smp_035220.2	blue
Smp_305210.5	blue	Smp_035460.5	blue
Smp_305400.1	blue	Smp_035500.1	blue
Smp_308100.1	blue	Smp_035540.1	blue
Smp_308140.3	blue	Smp_035580.1	blue
Smp_313450.4	blue	Smp_036180.1	blue
Smp_313490.1	blue	Smp_037400.1	blue
Smp_314750.1	blue	Smp_038540.1	blue
Smp_317420.1	blue	Smp_039490.3	blue
Smp_319660.1	blue	Smp_040110.1	blue
Smp_321850.1	blue	Smp_040460.1	blue
Smp_322730.1	blue	Smp_041570.1	blue
Smp_322770.1	blue	Smp_041760.2	blue
Smp_322990.1	blue	Smp_042430.2	blue
Smp_323920.1	blue	Smp_043910.1	blue
Smp_323920.4	blue	Smp_044470.4	blue
Smp_332570.1	blue	Smp_045420.2	blue
Smp_332820.1	blue	Smp_045490.1	blue
Smp_332890.1	blue	Smp_045650.1	blue
Smp_333010.1	blue	Smp_047090.2	blue
Smp_333030.1	blue	Smp_047330.1	blue
Smp_333090.1	blue	Smp_047330.2	blue
Smp_333240.4	blue	Smp_049610.1	blue
Smp_333680.2	blue	Smp_049610.2	blue
Smp_334330.1	blue	Smp_051090.1	blue
Smp_334880.1	blue	Smp_051220.1	blue
Smp_335210.1	blue	Smp_052350.1	blue
Smp_336100.1	blue	Smp_056620.2	blue
Smp_336250.1	blue	Smp_059090.1	blue
Smp_336640.1	blue	Smp_060160.1	blue
Smp_336870.2	blue	Smp_062900.3	blue
Smp_337280.1	blue	Smp_063030.1	blue
Smp_340150.1	blue	Smp_063670.3	blue
Smp_340410.2	blue	Smp_065420.1	blue
Smp_340500.3	blue	Smp_067510.1	blue
Smp_340500.6	blue	Smp_068120.2	blue
Smp_340800.1	blue	Smp_068270.1	blue
Smp_343540.4	blue	Smp_073470.1	blue
Smp_343650.1	blue	Smp_074410.1	blue
Smp_343680.1	blue	Smp_074510.1	blue
Smp_344050.1	blue	Smp_076030.1	blue
Smp_344580.1	blue	Smp_076860.1	blue
Smp_346380.1	blue	Smp_076930.1	blue
Smp_347690.1	blue	Smp_078400.1	blue
Smp_347800.1	blue	Smp_078400.2	blue
SmLNCA152432-IBu	blue	Smp_078560.2	blue
SmLNCA128319-IBu	blue	Smp_079370.2	blue
SmLNCA168127-IBu	blue	Smp_079400.1	blue
SmLNCA165909-IBu	blue	Smp_079410.1	blue
SmLNCA164851-IBu	blue	Smp_080870.1	blue
SmLNCA174351-IBu	blue	Smp_082250.1	blue
SmLNCA154329-IBu	blue	Smp_083790.1	blue
SmLNCA177850-IBu	blue	Smp_084520.1	blue
SmLNCA156152-IBu	blue	Smp_085080.1	blue
SmLNCA161431-IBu	blue	Smp_086270.1	blue
SmLINC167905-IBu	blue	Smp_087330.1	blue
SmLNCA156191-IBu	blue	Smp_090450.1	blue
SmLNCA145876-IBu	blue	Smp_090980.1	blue
SmLNCA142998-IBu	blue	Smp_093220.1	blue
SmLNCS160063-IBu	blue	Smp_094930.1	blue
SmLNCA128268-IBu	blue	Smp_098650.1	blue
SmLNCA101572-IBu	blue	Smp_098980.1	blue
SmLNCA159560-IBu	blue	Smp_101370.1	blue
SmLINC159150-IBu	blue	Smp_103920.1	blue
SmLINC165357-IBu	blue	Smp_104120.1	blue
SmLNCA140158-IBu	blue	Smp_104730.1	blue
SmLNCA109328-IBu	blue	Smp_105950.1	blue
SmLNCA166151-IBu	blue	Smp_121140.1	blue
Smp_000755.1	brown	Smp_121140.2	blue
Smp_000820.1	brown	Smp_122340.1	blue
Smp_000820.2	brown	Smp_122820.1	blue
Smp_001000.1	brown	Smp_123130.1	blue
Smp_004190.1	brown	Smp_123190.2	blue
Smp_004690.1	brown	Smp_123260.1	blue
Smp_004690.2	brown	Smp_123320.1	blue
Smp_004710.1	brown	Smp_124110.1	blue
Smp_005880.1	brown	Smp_124350.2	blue
Smp_005960.1	brown	Smp_124590.1	blue
Smp_006250.2	brown	Smp_125270.1	blue
Smp_006730.1	brown	Smp_125370.1	blue
Smp_006860.2	brown	Smp_125930.1	blue
Smp_008070.1	brown	Smp_126080.2	blue
Smp_010550.3	brown	Smp_126310.1	blue
Smp_010620.2	brown	Smp_126620.1	blue
Smp_010820.1	brown	Smp_127080.1	blue
Smp_012000.1	brown	Smp_127380.2	blue
Smp_013840.1	brown	Smp_127430.1	blue
Smp_015670.1	brown	Smp_127460.3	blue
Smp_017070.2	brown	Smp_127470.1	blue
Smp_017710.2	brown	Smp_127660.1	blue
Smp_017880.2	brown	Smp_127940.1	blue
Smp_021170.2	brown	Smp_128420.2	blue
Smp_022450.1	brown	Smp_128440.1	blue
Smp_025370.1	brown	Smp_128680.1	blue
Smp_026230.1	brown	Smp_129430.1	blue
Smp_028410.1	brown	Smp_129640.2	blue
Smp_030030.1	brown	Smp_130020.2	blue
Smp_031180.2	brown	Smp_130810.1	blue
Smp_032520.1	brown	Smp_130910.1	blue
Smp_034100.1	brown	Smp_130910.2	blue
Smp_034120.1	brown	Smp_131060.2	blue
Smp_034420.1	brown	Smp_132120.1	blue
Smp_035090.4	brown	Smp_132170.3	blue
Smp_036020.2	brown	Smp_132240.2	blue
Smp_038960.1	brown	Smp_132260.1	blue
Smp_039130.1	brown	Smp_132550.1	blue
Smp_041550.1	brown	Smp_133310.1	blue
Smp_041770.2	brown	Smp_134260.1	blue
Smp_042020.1	brown	Smp_134290.1	blue
Smp_042120.1	brown	Smp_134880.1	blue
Smp_042140.1	brown	Smp_135130.1	blue
Smp_042150.1	brown	Smp_135170.1	blue
Smp_042630.1	brown	Smp_135170.2	blue
Smp_043030.1	brown	Smp_135270.1	blue
Smp_043650.1	brown	Smp_135480.1	blue
Smp_044260.1	brown	Smp_135510.2	blue
Smp_044750.1	brown	Smp_135540.1	blue
Smp_044920.1	brown	Smp_135920.1	blue
Smp_045010.1	brown	Smp_135930.2	blue
Smp_045220.1	brown	Smp_135990.1	blue
Smp_045550.1	brown	Smp_136460.1	blue
Smp_046630.1	brown	Smp_137110.2	blue
Smp_050220.1	brown	Smp_137530.1	blue
Smp_051360.1	brown	Smp_137950.1	blue
Smp_051400.1	brown	Smp_137950.2	blue
Smp_052230.1	brown	Smp_138220.1	blue
Smp_054800.2	brown	Smp_138300.1	blue
Smp_055440.1	brown	Smp_139060.2	blue
Smp_057860.1	brown	Smp_139600.1	blue
Smp_057860.2	brown	Smp_140150.1	blue
Smp_059170.1	brown	Smp_140370.2	blue
Smp_059170.2	brown	Smp_140640.2	blue
Smp_059350.1	brown	Smp_140760.1	blue
Smp_059530.1	brown	Smp_140810.2	blue
Smp_059570.1	brown	Smp_141230.1	blue
Smp_059980.1	brown	Smp_141280.1	blue
Smp_067000.3	brown	Smp_141350.1	blue
Smp_068500.1	brown	Smp_141830.3	blue
Smp_070020.1	brown	Smp_141960.1	blue
Smp_070380.1	brown	Smp_141960.2	blue
Smp_070780.1	brown	Smp_142770.1	blue
Smp_071050.1	brown	Smp_142820.1	blue
Smp_073270.1	brown	Smp_143220.2	blue
Smp_074450.2	brown	Smp_143700.2	blue
Smp_074450.3	brown	Smp_144190.1	blue
Smp_074700.1	brown	Smp_144820.2	blue
Smp_075350.1	brown	Smp_144950.1	blue
Smp_075360.1	brown	Smp_145650.1	blue
Smp_075420.1	brown	Smp_145650.2	blue
Smp_075500.1	brown	Smp_145680.1	blue
Smp_077850.1	brown	Smp_145980.1	blue
Smp_077860.1	brown	Smp_145980.2	blue
Smp_077980.4	brown	Smp_146080.1	blue
Smp_078230.1	brown	Smp_146300.1	blue
Smp_079270.1	brown	Smp_146570.1	blue
Smp_080920.1	brown	Smp_147020.2	blue
Smp_083240.1	brown	Smp_147150.1	blue
Smp_083380.1	brown	Smp_147240.6	blue
Smp_085240.1	brown	Smp_147330.3	blue
Smp_085840.1	brown	Smp_147920.1	blue
Smp_089220.1	brown	Smp_148130.1	blue
Smp_089320.1	brown	Smp_148360.2	blue
Smp_089670.1	brown	Smp_148660.2	blue
Smp_091750.1	brown	Smp_149180.3	blue
Smp_093840.1	brown	Smp_149420.1	blue
Smp_093980.1	brown	Smp_149420.2	blue
Smp_095010.1	brown	Smp_150120.1	blue
Smp_096020.1	brown	Smp_150270.1	blue
Smp_096390.1	brown	Smp_150420.1	blue
Smp_096410.1	brown	Smp_150750.1	blue
Smp_099850.2	brown	Smp_150850.1	blue
Smp_102160.1	brown	Smp_150870.1	blue
Smp_104110.1	brown	Smp_150960.1	blue
Smp_104500.1	brown	Smp_150990.1	blue
Smp_104710.1	brown	Smp_150990.2	blue
Smp_105220.1	brown	Smp_151020.1	blue
Smp_105370.1	brown	Smp_151570.1	blue
Smp_106010.1	brown	Smp_151820.2	blue
Smp_114660.1	brown	Smp_152570.1	blue
Smp_122500.1	brown	Smp_153010.1	blue
Smp_123280.1	brown	Smp_153150.1	blue
Smp_124000.1	brown	Smp_153160.1	blue
Smp_124000.2	brown	Smp_153410.1	blue
Smp_124050.1	brown	Smp_153500.1	blue
Smp_125320.1	brown	Smp_153560.1	blue
Smp_127650.1	brown	Smp_153820.1	blue
Smp_128060.1	brown	Smp_153970.4	blue
Smp_128370.1	brown	Smp_154250.1	blue
Smp_128370.2	brown	Smp_154270.1	blue
Smp_128680.2	brown	Smp_154270.3	blue
Smp_129900.1	brown	Smp_154520.1	blue
Smp_129900.2	brown	Smp_154850.1	blue
Smp_130480.1	brown	Smp_154870.1	blue
Smp_130480.2	brown	Smp_155370.2	blue
Smp_132080.1	brown	Smp_155450.2	blue
Smp_132410.1	brown	Smp_155480.1	blue
Smp_134040.1	brown	Smp_155530.1	blue
Smp_134980.2	brown	Smp_155720.1	blue
Smp_135820.1	brown	Smp_156520.1	blue
Smp_136480.1	brown	Smp_156860.1	blue
Smp_136580.1	brown	Smp_157200.1	blue
Smp_136760.1	brown	Smp_157830.1	blue
Smp_136920.1	brown	Smp_157910.1	blue
Smp_137940.1	brown	Smp_157930.1	blue
Smp_137990.1	brown	Smp_158030.2	blue
Smp_138150.1	brown	Smp_158310.3	blue
Smp_138880.2	brown	Smp_158330.1	blue
Smp_139970.1	brown	Smp_158400.1	blue
Smp_139970.2	brown	Smp_158430.1	blue
Smp_140140.1	brown	Smp_158610.1	blue
Smp_141490.1	brown	Smp_158690.1	blue
Smp_141810.1	brown	Smp_159100.4	blue
Smp_142160.1	brown	Smp_159160.1	blue
Smp_142980.1	brown	Smp_159340.2	blue
Smp_143270.1	brown	Smp_159350.2	blue
Smp_143830.2	brown	Smp_160170.1	blue
Smp_145040.1	brown	Smp_160780.1	blue
Smp_146280.1	brown	Smp_161080.1	blue
Smp_146750.1	brown	Smp_161140.1	blue
Smp_147000.1	brown	Smp_161530.2	blue
Smp_147060.1	brown	Smp_163600.1	blue
Smp_147260.1	brown	Smp_163600.2	blue
Smp_147410.1	brown	Smp_163760.2	blue
Smp_147670.1	brown	Smp_163880.1	blue
Smp_147670.3	brown	Smp_163980.1	blue
Smp_148080.1	brown	Smp_164010.1	blue
Smp_148400.4	brown	Smp_164070.1	blue
Smp_149040.2	brown	Smp_164150.1	blue
Smp_149560.1	brown	Smp_164940.1	blue
Smp_150650.1	brown	Smp_165060.1	blue
Smp_152370.2	brown	Smp_165530.1	blue
Smp_152630.1	brown	Smp_165760.1	blue
Smp_153200.1	brown	Smp_165950.1	blue
Smp_155320.1	brown	Smp_166090.3	blue
Smp_156410.1	brown	Smp_166420.1	blue
Smp_157710.3	brown	Smp_166660.1	blue
Smp_158890.1	brown	Smp_167020.1	blue
Smp_159090.1	brown	Smp_168040.1	blue
Smp_159190.2	brown	Smp_168270.4	blue
Smp_160880.1	brown	Smp_168340.1	blue
Smp_160880.2	brown	Smp_168370.1	blue
Smp_160880.3	brown	Smp_168370.3	blue
Smp_160880.4	brown	Smp_168370.5	blue
Smp_161510.1	brown	Smp_168780.1	blue
Smp_162010.1	brown	Smp_169070.1	blue
Smp_162620.2	brown	Smp_169300.1	blue
Smp_163550.1	brown	Smp_169630.1	blue
Smp_163710.1	brown	Smp_169660.1	blue
Smp_164380.1	brown	Smp_169800.2	blue
Smp_164760.1	brown	Smp_170290.2	blue
Smp_165750.1	brown	Smp_170390.2	blue
Smp_166390.1	brown	Smp_170540.1	blue
Smp_167280.1	brown	Smp_170540.3	blue
Smp_168080.4	brown	Smp_170910.1	blue
Smp_168140.1	brown	Smp_170910.2	blue
Smp_169220.1	brown	Smp_171200.1	blue
Smp_169430.1	brown	Smp_171460.1	blue
Smp_169460.1	brown	Smp_171640.1	blue
Smp_169700.1	brown	Smp_172040.1	blue
Smp_169700.2	brown	Smp_172210.2	blue
Smp_170150.3	brown	Smp_173250.1	blue
Smp_171190.1	brown	Smp_174090.1	blue
Smp_171720.2	brown	Smp_174240.1	blue
Smp_172180.1	brown	Smp_175580.1	blue
Smp_173320.1	brown	Smp_176600.1	blue
Smp_173610.1	brown	Smp_176850.1	blue
Smp_174510.1	brown	Smp_178990.1	blue
Smp_174510.2	brown	Smp_179350.1	blue
Smp_174920.1	brown	Smp_180580.1	blue
Smp_176020.1	brown	Smp_181040.1	blue
Smp_176050.1	brown	Smp_181130.1	blue
Smp_179930.2	brown	Smp_181180.2	blue
Smp_180620.1	brown	Smp_181450.1	blue
Smp_182620.1	brown	Smp_189830.1	blue
Smp_188580.1	brown	Smp_194900.1	blue
Smp_192780.1	brown	Smp_196030.2	blue
Smp_194280.1	brown	Smp_197230.1	blue
Smp_194610.1	brown	Smp_197230.2	blue
Smp_194830.1	brown	Smp_197690.1	blue
Smp_195060.1	brown	Smp_198730.1	blue
Smp_196810.1	brown	Smp_198980.1	blue
Smp_198890.1	brown	Smp_201820.1	blue
Smp_200110.1	brown	Smp_209050.1	blue
Smp_200440.1	brown	Smp_210200.1	blue
Smp_200450.1	brown	Smp_210480.3	blue
Smp_200530.1	brown	Smp_210820.1	blue
Smp_200800.1	brown	Smp_210900.2	blue
Smp_201210.1	brown	Smp_210970.3	blue
Smp_201600.1	brown	Smp_212390.1	blue
Smp_201730.1	brown	Smp_212390.2	blue
Smp_203580.1	brown	Smp_213170.1	blue
Smp_204260.1	brown	Smp_213210.1	blue
Smp_210300.1	brown	Smp_213730.3	blue
Smp_210480.4	brown	Smp_214240.1	blue
Smp_210500.1	brown	Smp_241510.1	blue
Smp_211020.2	brown	Smp_242350.1	blue
Smp_212780.1	brown	Smp_242630.1	blue
Smp_213320.1	brown	Smp_242670.1	blue
Smp_214180.1	brown	Smp_242670.2	blue
Smp_242530.1	brown	Smp_243660.1	blue
Smp_244610.1	brown	Smp_243690.2	blue
Smp_245060.1	brown	Smp_243930.1	blue
Smp_245310.1	brown	Smp_244490.1	blue
Smp_245940.1	brown	Smp_244580.1	blue
Smp_246350.1	brown	Smp_244780.1	blue
Smp_246820.1	brown	Smp_244790.2	blue
Smp_246950.1	brown	Smp_244940.1	blue
Smp_246970.2	brown	Smp_245170.1	blue
Smp_247030.1	brown	Smp_245400.1	blue
Smp_247810.1	brown	Smp_245420.1	blue
Smp_266940.1	brown	Smp_245550.1	blue
Smp_267000.1	brown	Smp_245670.1	blue
Smp_300070.1	brown	Smp_245740.1	blue
Smp_300080.1	brown	Smp_245950.1	blue
Smp_300720.1	brown	Smp_246260.2	blue
Smp_300990.1	brown	Smp_246460.1	blue
Smp_302320.1	brown	Smp_246520.1	blue
Smp_302860.1	brown	Smp_246920.1	blue
Smp_303250.1	brown	Smp_247310.1	blue
Smp_305210.1	brown	Smp_247540.1	blue
Smp_307240.1	brown	Smp_266790.1	blue
Smp_307450.1	brown	Smp_266800.5	blue
Smp_307580.1	brown	Smp_300940.1	blue
Smp_308300.1	brown	Smp_302650.3	blue
Smp_308370.1	brown	Smp_302880.2	blue
Smp_312390.1	brown	Smp_303950.1	blue
Smp_312630.1	brown	Smp_304320.4	blue
Smp_314150.1	brown	Smp_304370.2	blue
Smp_314170.1	brown	Smp_304460.1	blue
Smp_314620.1	brown	Smp_304800.5	blue
Smp_315900.3	brown	Smp_304870.1	blue
Smp_316530.1	brown	Smp_304880.1	blue
Smp_316540.1	brown	Smp_304890.1	blue
Smp_316640.1	brown	Smp_305050.2	blue
Smp_316820.1	brown	Smp_305060.1	blue
Smp_319030.1	brown	Smp_305120.1	blue
Smp_319480.1	brown	Smp_305350.1	blue
Smp_319790.1	brown	Smp_305720.1	blue
Smp_320100.1	brown	Smp_306270.1	blue
Smp_320240.1	brown	Smp_306360.2	blue
Smp_320340.1	brown	Smp_306370.3	blue
Smp_320400.1	brown	Smp_307960.1	blue
Smp_320860.1	brown	Smp_307960.3	blue
Smp_321250.1	brown	Smp_310580.1	blue
Smp_321760.1	brown	Smp_310620.2	blue
Smp_321780.1	brown	Smp_310980.1	blue
Smp_322460.1	brown	Smp_311430.1	blue
Smp_322590.1	brown	Smp_311650.2	blue
Smp_322830.1	brown	Smp_312910.1	blue
Smp_323790.1	brown	Smp_313730.1	blue
Smp_326160.1	brown	Smp_314990.1	blue
Smp_326750.1	brown	Smp_317540.1	blue
Smp_326810.1	brown	Smp_318010.2	blue
Smp_327260.1	brown	Smp_318320.1	blue
Smp_327400.1	brown	Smp_321890.1	blue
Smp_328110.1	brown	Smp_322690.1	blue
Smp_328980.1	brown	Smp_322710.1	blue
Smp_330620.1	brown	Smp_322800.1	blue
Smp_331120.1	brown	Smp_322970.2	blue
Smp_331200.1	brown	Smp_323330.1	blue
Smp_331310.1	brown	Smp_323340.1	blue
Smp_331380.1	brown	Smp_323890.3	blue
Smp_331460.1	brown	Smp_324630.1	blue
Smp_331480.1	brown	Smp_327970.2	blue
Smp_331560.1	brown	Smp_328260.2	blue
Smp_331990.1	brown	Smp_329650.1	blue
Smp_332390.1	brown	Smp_329900.1	blue
Smp_332970.1	brown	Smp_330650.1	blue
Smp_332980.1	brown	Smp_330760.1	blue
Smp_333130.1	brown	Smp_331160.2	blue
Smp_333880.1	brown	Smp_331720.1	blue
Smp_334670.1	brown	Smp_331780.1	blue
Smp_334970.1	brown	Smp_332800.1	blue
Smp_335890.1	brown	Smp_333260.1	blue
Smp_335890.3	brown	Smp_333320.1	blue
Smp_335980.1	brown	Smp_333350.1	blue
Smp_336720.1	brown	Smp_333450.1	blue
Smp_336780.1	brown	Smp_333490.1	blue
Smp_337260.2	brown	Smp_333500.2	blue
Smp_340280.1	brown	Smp_333710.1	blue
Smp_340410.4	brown	Smp_333730.1	blue
Smp_340480.1	brown	Smp_334430.2	blue
Smp_340570.1	brown	Smp_334490.1	blue
Smp_340740.1	brown	Smp_335530.1	blue
Smp_341290.1	brown	Smp_335570.1	blue
Smp_342190.1	brown	Smp_335570.2	blue
Smp_342420.1	brown	Smp_335660.1	blue
Smp_342940.1	brown	Smp_335770.1	blue
Smp_343310.1	brown	Smp_336350.2	blue
Smp_343700.2	brown	Smp_336610.1	blue
Smp_344810.1	brown	Smp_336670.1	blue
Smp_346410.1	brown	Smp_337130.3	blue
Smp_347900.1	brown	Smp_337330.1	blue
SmLNCA162968-IBu	brown	Smp_337340.1	blue
SmLNCA100003251	brown	Smp_337370.1	blue
SmLNCS138348-IBu	brown	Smp_337440.1	blue
SmLNCA149204-IBu	brown	Smp_337780.2	blue
SmLINC147737-IBu	brown	Smp_337780.3	blue
SmLNCA122314-IBu	brown	Smp_337830.1	blue
SmLNCA149078-IBu	brown	Smp_337830.3	blue
SmLNCA159339-IBu	brown	Smp_340260.2	blue
SmLNCA149124-IBu	brown	Smp_340380.1	blue
SmLNCA105430-IBu	brown	Smp_340680.1	blue
SmLNCA106020-IBu	brown	Smp_340680.2	blue
SmLINC167845-IBu	brown	Smp_340700.1	blue
SmLINC173279-IBu	brown	Smp_340750.2	blue
SmLNCA115007-IBu	brown	Smp_341070.1	blue
SmLNCS138341-IBu	brown	Smp_341200.2	blue
SmLNCA106556-IBu	brown	Smp_341230.1	blue
SmLNCA132872-IBu	brown	Smp_341590.2	blue
SmLNCA113041-IBu	brown	Smp_342240.2	blue
SmLNCA138433-IBu	brown	Smp_342400.2	blue
SmLINC122899-IBu	brown	Smp_342630.1	blue
SmLNCA152434-IBu	brown	Smp_342840.1	blue
SmLINC158167-IBu	brown	Smp_343040.1	blue
SmLNCA173737-IBu	brown	Smp_343560.2	blue
SmLINC153912-IBu	brown	Smp_343620.1	blue
SmLINC143822-IBu	brown	Smp_343700.1	blue
SmLINC101558-IBu	brown	Smp_343820.1	blue
SmLINC153880-IBu	brown	Smp_343830.1	blue
SmLNCA130564-IBu	brown	Smp_343840.1	blue
SmLINC177898-IBu	brown	Smp_344160.1	blue
Smp_034660.4	cyan	Smp_344240.1	blue
Smp_134490.1	cyan	Smp_344270.1	blue
Smp_160590.1	cyan	Smp_344380.4	blue
Smp_201230.1	cyan	Smp_344540.1	blue
SmLINC114961-IBu	cyan	Smp_344540.2	blue
SmLINC162527-IBu	cyan	Smp_344550.1	blue
SmLINC161143-IBu	cyan	Smp_344560.1	blue
SmLINC129747-IBu	cyan	Smp_344850.1	blue
SmLNCA169643-IBu	cyan	Smp_344870.2	blue
SmLINC130478-IBu	cyan	Smp_345000.1	blue
SmLINC132785-IBu	cyan	Smp_345170.1	blue
SmLINC138237-IBu	cyan	Smp_345280.1	blue
SmLINC146643-IBu	cyan	Smp_345390.1	blue
SmLINC122152-IBu	cyan	Smp_345510.1	blue
SmLINC109171-IBu	cyan	Smp_345550.2	blue
SmLNCA146652-IBu	cyan	Smp_345560.3	blue
SmLINC103977-IBu	cyan	Smp_345560.4	blue
SmLINC102396-IBu	cyan	Smp_345680.1	blue
SmLINC110556-IBu	cyan	Smp_345780.1	blue
SmLINC130394-IBu	cyan	Smp_345780.2	blue
SmLINC125102-IBu	cyan	Smp_345840.1	blue
Smp_004060.1	green	Smp_345840.2	blue
Smp_004080.1	green	Smp_345840.3	blue
Smp_005010.1	green	Smp_345970.1	blue
Smp_007000.1	green	Smp_346060.1	blue
Smp_009600.1	green	Smp_346450.2	blue
Smp_016870.2	green	Smp_346540.1	blue
Smp_016900.1	green	Smp_346540.2	blue
Smp_018290.1	green	Smp_347640.2	blue
Smp_019010.1	green	Smp_347720.1	blue
Smp_019760.1	green	Smp_347810.1	blue
Smp_020480.1	green	SmLINC100188-IBu	brown
Smp_021590.1	green	SmLINC102587-IBu	brown
Smp_026030.1	green	SmLINC102590-IBu	brown
Smp_032490.1	green	SmLINC106766-IBu	brown
Smp_032500.1	green	SmLINC106902-IBu	brown
Smp_034980.1	green	SmLINC107621-IBu	brown
Smp_041540.1	green	SmLINC107930-IBu	brown
Smp_047400.2	green	SmLINC110084-IBu	brown
Smp_047620.1	green	SmLINC111052-IBu	brown
Smp_054770.1	green	SmLINC112705-IBu	brown
Smp_054800.1	green	SmLINC115518-IBu	brown
Smp_054840.1	green	SmLINC122892-IBu	brown
Smp_055740.1	green	SmLINC131336-IBu	brown
Smp_058850.1	green	SmLINC131974-IBu	brown
Smp_058990.1	green	SmLINC133211-IBu	brown
Smp_058990.2	green	SmLINC135065-IBu	brown
Smp_063520.1	green	SmLINC137757-IBu	brown
Smp_065150.1	green	SmLINC137881-IBu	brown
Smp_066260.1	green	SmLINC137916-IBu	brown
Smp_066900.1	green	SmLINC144420-IBu	brown
Smp_068110.1	green	SmLINC147178-IBu	brown
Smp_069600.2	green	SmLINC152195-IBu	brown
Smp_072500.1	green	SmLINC154873-IBu	brown
Smp_072740.1	green	SmLINC155410-IBu	brown
Smp_072740.2	green	SmLINC158089-IBu	brown
Smp_074390.1	green	SmLINC158969-IBu	brown
Smp_077180.1	green	SmLINC162994-IBu	brown
Smp_079050.1	green	SmLINC164111-IBu	brown
Smp_080730.1	green	SmLINC164126-IBu	brown
Smp_082370.1	green	SmLINC165185-IBu	brown
Smp_093580.1	green	SmLINC166845-IBu	brown
Smp_094140.1	green	SmLINC170164-IBu	brown
Smp_098850.1	green	SmLINC173018-IBu	brown
Smp_102430.1	green	SmLINC175576-IBu	brown
Smp_103320.1	green	SmLINC177431-IBu	brown
Smp_127670.1	green	SmLNCA103435-IBu	brown
Smp_129410.1	green	SmLNCA104025-IBu	brown
Smp_129610.1	green	SmLNCA106377-IBu	brown
Smp_129710.1	green	SmLNCA107435-IBu	brown
Smp_131380.1	green	SmLNCA109170-IBu	brown
Smp_132660.1	green	SmLNCA111194-IBu	brown
Smp_135390.1	green	SmLNCA113762-IBu	brown
Smp_136280.1	green	SmLNCA116548-IBu	brown
Smp_136540.3	green	SmLNCA117058-IBu	brown
Smp_137660.1	green	SmLNCA120598-IBu	brown
Smp_138470.1	green	SmLNCA120919-IBu	brown
Smp_141160.1	green	SmLNCA121262-IBu	brown
Smp_141220.1	green	SmLNCA121564-IBu	brown
Smp_141710.1	green	SmLNCA121566-IBu	brown
Smp_143460.1	green	SmLNCA123949-IBu	brown
Smp_143490.1	green	SmLNCA132890-IBu	brown
Smp_144860.1	green	SmLNCA136035-IBu	brown
Smp_144860.2	green	SmLNCA137773-IBu	brown
Smp_145110.1	green	SmLNCA142930-IBu	brown
Smp_146010.1	green	SmLNCA145014-IBu	brown
Smp_146160.1	green	SmLNCA148721-IBu	brown
Smp_151560.1	green	SmLNCA148723-IBu	brown
Smp_153520.1	green	SmLNCA152628-IBu	brown
Smp_153660.1	green	SmLNCA153169-IBu	brown
Smp_154080.1	green	SmLNCA153661-IBu	brown
Smp_154830.3	green	SmLNCA154183-IBu	brown
Smp_155390.1	green	SmLNCA155845-IBu	brown
Smp_155840.1	green	SmLNCA156976-IBu	brown
Smp_158360.1	green	SmLNCA160328-IBu	brown
Smp_162340.1	green	SmLNCA160487-IBu	brown
Smp_163050.1	green	SmLNCA165775-IBu	brown
Smp_164040.1	green	SmLNCA170372-IBu	brown
Smp_164950.1	green	SmLNCA174530-IBu	brown
Smp_165940.1	green	SmLNCA176695-IBu	brown
Smp_170380.1	green	SmLNCA177341-IBu	brown
Smp_172340.1	green	SmLNCA177347-IBu	brown
Smp_172530.1	green	Smp_000470.1	brown
Smp_172610.1	green	Smp_000470.3	brown
Smp_175840.2	green	Smp_000630.1	brown
Smp_176000.1	green	Smp_004070.1	brown
Smp_176260.1	green	Smp_005330.3	brown
Smp_179320.1	green	Smp_006750.1	brown
Smp_179320.2	green	Smp_008660.3	brown
Smp_180190.2	green	Smp_014020.2	brown
Smp_200410.1	green	Smp_014290.1	brown
Smp_200460.1	green	Smp_015780.2	brown
Smp_210320.1	green	Smp_018360.2	brown
Smp_213290.2	green	Smp_021830.2	brown
Smp_213420.1	green	Smp_021960.4	brown
Smp_244430.1	green	Smp_022470.3	brown
Smp_245030.1	green	Smp_023930.1	brown
Smp_245100.1	green	Smp_024240.2	brown
Smp_245570.1	green	Smp_027450.2	brown
Smp_245590.1	green	Smp_027910.2	brown
Smp_247400.1	green	Smp_028990.1	brown
Smp_247440.1	green	Smp_029070.1	brown
Smp_247600.1	green	Smp_029360.3	brown
Smp_302910.1	green	Smp_033020.2	brown
Smp_306080.1	green	Smp_033050.3	brown
Smp_313840.1	green	Smp_034300.1	brown
Smp_314130.1	green	Smp_036390.3	brown
Smp_314290.2	green	Smp_036500.1	brown
Smp_316380.2	green	Smp_038410.1	brown
Smp_323010.1	green	Smp_038530.1	brown
Smp_327500.1	green	Smp_040560.2	brown
Smp_328620.1	green	Smp_040610.1	brown
Smp_329840.1	green	Smp_043070.2	brown
Smp_332080.1	green	Smp_043580.1	brown
Smp_334600.1	green	Smp_043610.1	brown
Smp_335110.1	green	Smp_045420.1	brown
Smp_337860.3	green	Smp_046360.1	brown
Smp_340780.1	green	Smp_049000.1	brown
Smp_344210.1	green	Smp_049970.2	brown
Smp_344490.1	green	Smp_049990.2	brown
Smp_345740.1	green	Smp_051550.2	brown
SmLINC122851-IBu	green	Smp_052350.2	brown
SmLNCA126218-IBu	green	Smp_052350.3	brown
SmLINC109102-IBu	green	Smp_053160.2	brown
SmLNCS000877-IBu	green	Smp_053560.1	brown
SmLNCA139285-IBu	green	Smp_055220.2	brown
SmLNCA152462-IBu	green	Smp_055220.3	brown
SmLNCA120237-IBu	green	Smp_058130.2	brown
SmLINC154041-IBu	green	Smp_059130.2	brown
SmLINC102094-IBu	green	Smp_059130.3	brown
SmLNCA114498-IBu	green	Smp_059820.2	brown
SmLNCS111297-IBu	green	Smp_062550.2	brown
SmLINC167898-IBu	green	Smp_065160.1	brown
SmLINC159037-IBu	green	Smp_067480.2	brown
SmLINC128229-IBu	green	Smp_072720.1	brown
SmLNCA117650-IBu	green	Smp_072990.1	brown
SmLINC107258-IBu	green	Smp_073200.1	brown
SmLINC160968-IBu	green	Smp_073390.3	brown
SmLINC136552-IBu	green	Smp_076990.4	brown
SmLINC154042-IBu	green	Smp_077230.1	brown
SmLINC004121-IBu	green	Smp_079910.1	brown
SmLNCS135060-IBu	green	Smp_081510.1	brown
SmLNCA104475-IBu	green	Smp_082780.1	brown
Smp_002740.1	greenyellow	Smp_090240.2	brown
Smp_011120.1	greenyellow	Smp_093630.2	brown
Smp_013200.1	greenyellow	Smp_097180.2	brown
Smp_019060.1	greenyellow	Smp_097370.1	brown
Smp_019060.2	greenyellow	Smp_099150.1	brown
Smp_024140.1	greenyellow	Smp_100130.2	brown
Smp_025160.3	greenyellow	Smp_101370.2	brown
Smp_027920.1	greenyellow	Smp_102410.1	brown
Smp_030330.1	greenyellow	Smp_121600.2	brown
Smp_032260.1	greenyellow	Smp_121640.2	brown
Smp_032260.2	greenyellow	Smp_122030.1	brown
Smp_035090.3	greenyellow	Smp_122940.1	brown
Smp_041980.1	greenyellow	Smp_122960.2	brown
Smp_044580.1	greenyellow	Smp_123050.1	brown
Smp_066830.1	greenyellow	Smp_124030.1	brown
Smp_071000.1	greenyellow	Smp_124030.3	brown
Smp_072330.1	greenyellow	Smp_125420.1	brown
Smp_079230.1	greenyellow	Smp_125780.2	brown
Smp_079240.1	greenyellow	Smp_126170.2	brown
Smp_086860.1	greenyellow	Smp_126170.3	brown
Smp_092750.1	greenyellow	Smp_126450.3	brown
Smp_103010.1	greenyellow	Smp_126520.1	brown
Smp_104660.1	greenyellow	Smp_126730.1	brown
Smp_113620.1	greenyellow	Smp_126760.2	brown
Smp_127520.1	greenyellow	Smp_127450.1	brown
Smp_140290.2	greenyellow	Smp_127700.3	brown
Smp_150460.1	greenyellow	Smp_130630.1	brown
Smp_175570.1	greenyellow	Smp_131700.1	brown
Smp_302800.1	greenyellow	Smp_132180.2	brown
Smp_307410.1	greenyellow	Smp_132210.1	brown
Smp_309220.1	greenyellow	Smp_132330.1	brown
Smp_328650.1	greenyellow	Smp_132330.2	brown
Smp_331810.1	greenyellow	Smp_132620.3	brown
Smp_333130.2	greenyellow	Smp_133380.2	brown
Smp_337090.1	greenyellow	Smp_134410.3	brown
Smp_337090.2	greenyellow	Smp_134580.1	brown
Smp_346380.2	greenyellow	Smp_135540.2	brown
SmLINC144464-IBu	greenyellow	Smp_135790.4	brown
SmLNCA113574-IBu	greenyellow	Smp_135790.5	brown
SmLINC157799-IBu	greenyellow	Smp_135880.1	brown
SmLINC137034-IBu	greenyellow	Smp_136540.1	brown
SmLNCA170398-IBu	greenyellow	Smp_136660.1	brown
SmLNCS117439-IBu	greenyellow	Smp_138210.1	brown
SmLINC141368-IBu	greenyellow	Smp_139150.2	brown
Smp_024030.1	grey	Smp_140000.1	brown
Smp_032640.1	grey	Smp_140200.2	brown
Smp_033050.2	grey	Smp_140200.3	brown
Smp_048520.2	grey	Smp_140580.3	brown
Smp_086830.1	grey	Smp_140940.1	brown
Smp_089570.1	grey	Smp_140940.3	brown
Smp_093690.2	grey	Smp_142560.1	brown
Smp_125780.1	grey	Smp_142600.2	brown
Smp_128370.3	grey	Smp_142600.3	brown
Smp_140460.3	grey	Smp_142930.1	brown
Smp_156460.1	grey	Smp_144250.1	brown
Smp_172110.1	grey	Smp_144360.1	brown
Smp_177100.1	grey	Smp_144570.3	brown
Smp_194570.2	grey	Smp_144940.2	brown
Smp_306860.1	grey	Smp_145190.2	brown
Smp_316690.1	grey	Smp_145620.3	brown
Smp_326600.1	grey	Smp_146310.1	brown
Smp_336990.1	grey	Smp_146340.2	brown
Smp_341440.2	grey	Smp_146410.2	brown
SmLINC161400-IBu	grey	Smp_146490.1	brown
SmLNCA152466-IBu	grey	Smp_147240.5	brown
SmLNCS173610-IBu	grey	Smp_148360.3	brown
SmLNCA137575-IBu	grey	Smp_148400.5	brown
SmLINC111057-IBu	grey	Smp_148630.1	brown
SmLNCA140299-IBu	grey	Smp_148760.3	brown
SmLINC142003-IBu	grey	Smp_148870.1	brown
SmLINC121209-IBu	grey	Smp_148970.2	brown
SmLNCA154399-IBu	grey	Smp_149950.1	brown
SmLNCA150262-IBu	grey	Smp_150560.2	brown
SmLINC103527-IBu	grey	Smp_152440.1	brown
SmLINC104003-IBu	grey	Smp_153150.2	brown
SmLINC153881-IBu	grey	Smp_154250.2	brown
Smp_032970.1	magenta	Smp_156480.1	brown
Smp_032990.1	magenta	Smp_158460.2	brown
Smp_074570.1	magenta	Smp_160170.2	brown
Smp_129090.1	magenta	Smp_161080.2	brown
Smp_146760.2	magenta	Smp_161540.1	brown
Smp_158110.2	magenta	Smp_162840.1	brown
Smp_245140.1	magenta	Smp_162920.1	brown
Smp_246660.1	magenta	Smp_163290.2	brown
Smp_302350.1	magenta	Smp_163790.1	brown
Smp_328330.1	magenta	Smp_167400.1	brown
Smp_334120.1	magenta	Smp_167400.2	brown
Smp_341790.1	magenta	Smp_169040.1	brown
Smp_343150.3	magenta	Smp_169610.2	brown
Smp_345100.1	magenta	Smp_170950.2	brown
SmLINC110226-IBu	magenta	Smp_171530.2	brown
SmLNCA129794-IBu	magenta	Smp_171720.1	brown
SmLINC108621-IBu	magenta	Smp_172400.3	brown
SmLINC167964-IBu	magenta	Smp_172460.1	brown
SmLINC122905-IBu	magenta	Smp_174320.1	brown
Smp_307460.1	midnightblue	Smp_174870.2	brown
Smp_308060.1	midnightblue	Smp_176110.1	brown
Smp_313990.1	midnightblue	Smp_176290.1	brown
Smp_316490.1	midnightblue	Smp_176490.3	brown
Smp_324450.1	midnightblue	Smp_177020.2	brown
Smp_328900.1	midnightblue	Smp_180040.3	brown
Smp_330160.1	midnightblue	Smp_181470.1	brown
Smp_337700.1	midnightblue	Smp_191870.2	brown
SmLINC147034-IBu	midnightblue	Smp_193750.2	brown
SmLNCS132340-IBu	midnightblue	Smp_196030.3	brown
SmLINC135273-IBu	midnightblue	Smp_196040.3	brown
SmLNCS135223-IBu	midnightblue	Smp_196700.1	brown
SmLINC100107304	midnightblue	Smp_196790.2	brown
Smp_000270.1	pink	Smp_197480.1	brown
Smp_000500.1	pink	Smp_198360.1	brown
Smp_007960.1	pink	Smp_198940.3	brown
Smp_011870.1	pink	Smp_202170.1	brown
Smp_011960.3	pink	Smp_203600.1	brown
Smp_012930.1	pink	Smp_203950.1	brown
Smp_018870.1	pink	Smp_203970.2	brown
Smp_019890.1	pink	Smp_210810.1	brown
Smp_020770.1	pink	Smp_210900.4	brown
Smp_023840.1	pink	Smp_211320.1	brown
Smp_038030.1	pink	Smp_213260.2	brown
Smp_042400.1	pink	Smp_213260.3	brown
Smp_042550.1	pink	Smp_213700.1	brown
Smp_043120.1	pink	Smp_213720.2	brown
Smp_043250.1	pink	Smp_214000.1	brown
Smp_043290.1	pink	Smp_241460.2	brown
Smp_043670.1	pink	Smp_241960.1	brown
Smp_045040.1	pink	Smp_242110.2	brown
Smp_048430.3	pink	Smp_242630.2	brown
Smp_049150.1	pink	Smp_244030.1	brown
Smp_054010.1	pink	Smp_244440.1	brown
Smp_054770.2	pink	Smp_244690.2	brown
Smp_055200.1	pink	Smp_246050.4	brown
Smp_055260.1	pink	Smp_247220.1	brown
Smp_055990.1	pink	Smp_247250.2	brown
Smp_062070.1	pink	Smp_247640.2	brown
Smp_064380.2	pink	Smp_247870.1	brown
Smp_064460.1	pink	Smp_266750.1	brown
Smp_070540.1	pink	Smp_300370.1	brown
Smp_074700.2	pink	Smp_304320.3	brown
Smp_074710.1	pink	Smp_304910.1	brown
Smp_075470.1	pink	Smp_305070.1	brown
Smp_078720.1	pink	Smp_305350.3	brown
Smp_079770.1	pink	Smp_305870.1	brown
Smp_079800.1	pink	Smp_307880.2	brown
Smp_083770.1	pink	Smp_308270.2	brown
Smp_083800.1	pink	Smp_309480.1	brown
Smp_084600.1	pink	Smp_309590.1	brown
Smp_087760.1	pink	Smp_312150.1	brown
Smp_089000.1	pink	Smp_314200.1	brown
Smp_095650.1	pink	Smp_314640.2	brown
Smp_095650.2	pink	Smp_315360.1	brown
Smp_096290.1	pink	Smp_315710.1	brown
Smp_104580.2	pink	Smp_315910.3	brown
Smp_104970.1	pink	Smp_316100.1	brown
Smp_123720.1	pink	Smp_316340.2	brown
Smp_123720.2	pink	Smp_316630.1	brown
Smp_123720.3	pink	Smp_318540.1	brown
Smp_124070.1	pink	Smp_318900.1	brown
Smp_124430.1	pink	Smp_319340.3	brown
Smp_124750.1	pink	Smp_320330.1	brown
Smp_124750.2	pink	Smp_321110.1	brown
Smp_128480.1	pink	Smp_321570.1	brown
Smp_129020.3	pink	Smp_323330.2	brown
Smp_129900.3	pink	Smp_323330.5	brown
Smp_129920.1	pink	Smp_324020.1	brown
Smp_130480.3	pink	Smp_324060.1	brown
Smp_130520.3	pink	Smp_324310.1	brown
Smp_133700.2	pink	Smp_325510.1	brown
Smp_134590.1	pink	Smp_326400.3	brown
Smp_135020.1	pink	Smp_328410.1	brown
Smp_137160.1	pink	Smp_329270.1	brown
Smp_140430.3	pink	Smp_330490.2	brown
Smp_140460.2	pink	Smp_331490.2	brown
Smp_141450.1	pink	Smp_331980.2	brown
Smp_144430.3	pink	Smp_334310.1	brown
Smp_144510.1	pink	Smp_334530.1	brown
Smp_144960.1	pink	Smp_335010.2	brown
Smp_145020.1	pink	Smp_335550.1	brown
Smp_145290.1	pink	Smp_336840.1	brown
Smp_145490.1	pink	Smp_337750.1	brown
Smp_146480.1	pink	Smp_340100.2	brown
Smp_146810.1	pink	Smp_341090.2	brown
Smp_148390.1	pink	Smp_341580.2	brown
Smp_148470.1	pink	Smp_342540.1	brown
Smp_154390.1	pink	Smp_343760.1	brown
Smp_157360.1	pink	Smp_343860.1	brown
Smp_157690.2	pink	Smp_344060.2	brown
Smp_158150.1	pink	Smp_344110.1	brown
Smp_158520.2	pink	Smp_344230.1	brown
Smp_158600.1	pink	Smp_344870.3	brown
Smp_158750.1	pink	Smp_345540.3	brown
Smp_163380.1	pink	Smp_345680.3	brown
Smp_164400.1	pink	Smp_346440.1	brown
Smp_166560.2	pink	Smp_346570.1	brown
Smp_166690.2	pink	Smp_346660.2	brown
Smp_167830.1	pink	Smp_347670.1	brown
Smp_169090.1	pink	SmLINC125110-IBu	cyan
Smp_170560.1	pink	SmLINC146110-IBu	cyan
Smp_170840.1	pink	SmLINC150789-IBu	cyan
Smp_173150.1	pink	Smp_087930.2	cyan
Smp_174580.1	pink	Smp_213640.2	cyan
Smp_176820.2	pink	Smp_248150.1	cyan
Smp_179600.1	pink	SmLINC118996-IBu	green
Smp_179710.1	pink	SmLINC122938-IBu	green
Smp_180660.1	pink	SmLINC127030-IBu	green
Smp_187190.1	pink	SmLINC129514-IBu	green
Smp_192570.1	pink	SmLINC129894-IBu	green
Smp_194570.1	pink	SmLINC135029-IBu	green
Smp_196950.1	pink	SmLINC143105-IBu	green
Smp_200150.1	pink	SmLINC143793-IBu	green
Smp_200310.1	pink	SmLINC154466-IBu	green
Smp_202970.1	pink	SmLINC159218-IBu	green
Smp_210370.1	pink	SmLINC159220-IBu	green
Smp_214320.2	pink	SmLINC159325-IBu	green
Smp_244300.1	pink	SmLINC168922-IBu	green
Smp_244390.1	pink	SmLNCA107269-IBu	green
Smp_246770.1	pink	SmLNCA121871-IBu	green
Smp_247070.1	pink	SmLNCA123146-IBu	green
Smp_247080.1	pink	SmLNCA137976-IBu	green
Smp_267180.1	pink	SmLNCA149927-IBu	green
Smp_302850.2	pink	SmLNCA176218-IBu	green
Smp_303540.2	pink	Smp_001170.1	green
Smp_304260.1	pink	Smp_005160.1	green
Smp_306180.1	pink	Smp_006630.2	green
Smp_306710.1	pink	Smp_009520.2	green
Smp_306970.1	pink	Smp_021130.1	green
Smp_307260.1	pink	Smp_021130.2	green
Smp_307260.3	pink	Smp_021170.1	green
Smp_308270.1	pink	Smp_021600.3	green
Smp_309250.1	pink	Smp_024970.1	green
Smp_310740.1	pink	Smp_026400.1	green
Smp_310950.1	pink	Smp_027850.1	green
Smp_314250.1	pink	Smp_034860.1	green
Smp_316120.1	pink	Smp_045590.5	green
Smp_316130.1	pink	Smp_050470.1	green
Smp_317240.1	pink	Smp_052790.1	green
Smp_317250.1	pink	Smp_055390.1	green
Smp_319040.1	pink	Smp_056930.1	green
Smp_319550.1	pink	Smp_058880.1	green
Smp_319590.1	pink	Smp_061210.1	green
Smp_319860.1	pink	Smp_065160.2	green
Smp_322000.1	pink	Smp_076050.2	green
Smp_322340.1	pink	Smp_077120.1	green
Smp_324130.1	pink	Smp_077670.1	green
Smp_324180.1	pink	Smp_080840.1	green
Smp_324380.1	pink	Smp_086460.1	green
Smp_326080.1	pink	Smp_098320.5	green
Smp_327360.1	pink	Smp_104370.1	green
Smp_329570.1	pink	Smp_123520.1	green
Smp_331450.1	pink	Smp_124120.1	green
Smp_331540.1	pink	Smp_124120.2	green
Smp_331680.1	pink	Smp_124320.1	green
Smp_331690.1	pink	Smp_127480.4	green
Smp_331730.1	pink	Smp_129610.2	green
Smp_332250.3	pink	Smp_129980.2	green
Smp_333340.1	pink	Smp_130330.1	green
Smp_336900.1	pink	Smp_130760.1	green
Smp_337380.1	pink	Smp_131070.1	green
Smp_340930.1	pink	Smp_136160.2	green
Smp_341340.1	pink	Smp_137800.1	green
Smp_343210.1	pink	Smp_140270.2	green
Smp_343490.1	pink	Smp_140530.1	green
Smp_343920.1	pink	Smp_140940.2	green
Smp_344590.1	pink	Smp_144750.1	green
Smp_345210.1	pink	Smp_145070.1	green
Smp_345210.3	pink	Smp_146360.2	green
Smp_346990.3	pink	Smp_151410.1	green
SmLINC100872-IBu	pink	Smp_151750.1	green
SmLNCA146499-IBu	pink	Smp_152530.1	green
SmLNCA135536-IBu	pink	Smp_153810.1	green
SmLINC108823-IBu	pink	Smp_157140.1	green
SmLINC104833-IBu	pink	Smp_160190.1	green
SmLNCA153903-IBu	pink	Smp_166800.2	green
SmLINC110492-IBu	pink	Smp_175860.1	green
SmLNCA174205-IBu	pink	Smp_176490.2	green
SmLNCA104351-IBu	pink	Smp_176620.1	green
SmLINC100909-IBu	pink	Smp_176760.2	green
SmLNCA176815-IBu	pink	Smp_180020.1	green
SmLINC121213-IBu	pink	Smp_196260.1	green
SmLINC109028-IBu	pink	Smp_211130.1	green
SmLINC123204-IBu	pink	Smp_211130.3	green
SmLINC132934-IBu	pink	Smp_211160.1	green
SmLINC114366-IBu	pink	Smp_212600.2	green
SmLINC101161-IBu	pink	Smp_213290.3	green
SmLNCA142615-IBu	pink	Smp_213510.1	green
SmLNCA113270-IBu	pink	Smp_213970.1	green
SmLINC135797-IBu	pink	Smp_214380.1	green
SmLNCA157443-IBu	pink	Smp_245250.1	green
SmLINC131069-IBu	pink	Smp_247380.1	green
SmLINC137899-IBu	pink	Smp_247630.1	green
SmLNCA106592-IBu	pink	Smp_248110.1	green
SmLINC176663-IBu	pink	Smp_308630.1	green
SmLINC110231-IBu	pink	Smp_309670.2	green
SmLINC156483-IBu	pink	Smp_309670.3	green
Smp_043990.2	purple	Smp_311350.2	green
Smp_130470.2	purple	Smp_311930.1	green
Smp_130520.4	purple	Smp_314210.1	green
Smp_130540.4	purple	Smp_315130.1	green
Smp_134640.4	purple	Smp_315740.2	green
Smp_151200.1	purple	Smp_318480.1	green
Smp_205300.1	purple	Smp_319010.1	green
Smp_302270.1	purple	Smp_319050.1	green
Smp_327920.1	purple	Smp_321690.1	green
SmLINC138305-IBu	purple	Smp_324080.2	green
Smp_111980.1	red	Smp_332740.1	green
Smp_129960.1	red	Smp_333580.1	green
Smp_204150.1	red	Smp_334340.1	green
Smp_205410.1	red	Smp_336700.4	green
Smp_245630.1	red	Smp_337870.1	green
Smp_300210.1	red	Smp_340760.7	green
Smp_343100.1	red	Smp_341320.1	green
Smp_343710.1	red	Smp_341560.2	green
Smp_344680.2	red	Smp_342150.1	green
SmLINC122821-IBu	red	Smp_343880.1	green
SmLNCA132179-IBu	red	Smp_344450.1	green
SmLINC166165-IBu	red	Smp_344450.2	green
SmLNCA152308-IBu	red	Smp_344510.1	green
SmLNCS111289-IBu	red	Smp_344670.1	green
SmLINC129907-IBu	red	Smp_345070.2	green
SmLINC105794-IBu	red	Smp_345240.1	green
Smp_000190.1	salmon	Smp_347860.1	green
Smp_000260.1	salmon	Smp_347870.1	green
Smp_000850.1	salmon	SmLINC111065-IBu	greenyellow
Smp_002600.2	salmon	SmLINC111070-IBu	greenyellow
Smp_004420.1	salmon	SmLINC117472-IBu	greenyellow
Smp_004420.2	salmon	SmLINC117473-IBu	greenyellow
Smp_004420.3	salmon	SmLINC117490-IBu	greenyellow
Smp_004420.4	salmon	SmLINC131547-IBu	greenyellow
Smp_004820.1	salmon	SmLINC131550-IBu	greenyellow
Smp_005500.1	salmon	SmLINC133371-IBu	greenyellow
Smp_008610.1	salmon	SmLINC135016-IBu	greenyellow
Smp_011270.1	salmon	SmLINC150454-IBu	greenyellow
Smp_013440.1	salmon	SmLINC159147-IBu	greenyellow
Smp_014570.1	salmon	SmLINC159543-IBu	greenyellow
Smp_016490.1	salmon	SmLNCA109741-IBu	greenyellow
Smp_018240.2	salmon	SmLNCA150802-IBu	greenyellow
Smp_019030.1	salmon	SmLNCS105463-IBu	greenyellow
Smp_028870.1	salmon	Smp_005080.1	greenyellow
Smp_030000.1	salmon	Smp_010800.1	greenyellow
Smp_036010.1	salmon	Smp_016910.1	greenyellow
Smp_042910.1	salmon	Smp_021070.1	greenyellow
Smp_043390.1	salmon	Smp_022140.1	greenyellow
Smp_045560.1	salmon	Smp_035360.1	greenyellow
Smp_049140.3	salmon	Smp_035360.2	greenyellow
Smp_049390.1	salmon	Smp_038940.2	greenyellow
Smp_049390.2	salmon	Smp_042090.2	greenyellow
Smp_051930.1	salmon	Smp_043200.1	greenyellow
Smp_053900.1	salmon	Smp_043200.2	greenyellow
Smp_055780.1	salmon	Smp_070340.1	greenyellow
Smp_058380.1	salmon	Smp_073080.1	greenyellow
Smp_070600.1	salmon	Smp_100030.1	greenyellow
Smp_071610.1	salmon	Smp_101820.2	greenyellow
Smp_074000.1	salmon	Smp_129500.1	greenyellow
Smp_075430.1	salmon	Smp_137120.1	greenyellow
Smp_075800.1	salmon	Smp_140690.1	greenyellow
Smp_085010.2	salmon	Smp_146340.1	greenyellow
Smp_085180.1	salmon	Smp_150200.1	greenyellow
Smp_086470.1	salmon	Smp_151030.1	greenyellow
Smp_089290.1	salmon	Smp_157800.1	greenyellow
Smp_090010.1	salmon	Smp_162280.1	greenyellow
Smp_090080.1	salmon	Smp_171150.1	greenyellow
Smp_102400.1	salmon	Smp_173730.3	greenyellow
Smp_102960.1	salmon	Smp_194620.1	greenyellow
Smp_103610.1	salmon	Smp_210450.1	greenyellow
Smp_104270.1	salmon	Smp_314730.1	greenyellow
Smp_105420.1	salmon	Smp_323430.1	greenyellow
Smp_105450.1	salmon	Smp_332200.1	greenyellow
Smp_105450.2	salmon	Smp_332420.1	greenyellow
Smp_121930.1	salmon	Smp_334230.1	greenyellow
Smp_121930.2	salmon	Smp_344770.2	greenyellow
Smp_123010.2	salmon	Smp_346200.2	greenyellow
Smp_123010.3	salmon	SmLINC103355-IBu	grey
Smp_124390.1	salmon	SmLINC112476-IBu	grey
Smp_125070.1	salmon	SmLINC117979-IBu	grey
Smp_125250.1	salmon	SmLINC118858-IBu	grey
Smp_127280.1	salmon	SmLINC119846-IBu	grey
Smp_127370.1	salmon	SmLINC121861-IBu	grey
Smp_127990.1	salmon	SmLINC123562-IBu	grey
Smp_128110.1	salmon	SmLINC125839-IBu	grey
Smp_128940.1	salmon	SmLINC127586-IBu	grey
Smp_130100.1	salmon	SmLINC133169-IBu	grey
Smp_130580.1	salmon	SmLINC133258-IBu	grey
Smp_131470.1	salmon	SmLINC134501-IBu	grey
Smp_131580.1	salmon	SmLINC137467-IBu	grey
Smp_134390.1	salmon	SmLINC143782-IBu	grey
Smp_136310.1	salmon	SmLINC147183-IBu	grey
Smp_136730.1	salmon	SmLINC151825-IBu	grey
Smp_137700.1	salmon	SmLINC153158-IBu	grey
Smp_137720.1	salmon	SmLINC155352-IBu	grey
Smp_139150.1	salmon	SmLINC159257-IBu	grey
Smp_139240.1	salmon	SmLINC163608-IBu	grey
Smp_140610.1	salmon	SmLINC166549-IBu	grey
Smp_142490.1	salmon	SmLINC168928-IBu	grey
Smp_143690.1	salmon	SmLINC172922-IBu	grey
Smp_145510.2	salmon	SmLINC172923-IBu	grey
Smp_146250.1	salmon	SmLINC175320-IBu	grey
Smp_146430.2	salmon	SmLINC177432-IBu	grey
Smp_147050.1	salmon	SmLINC178624-IBu	grey
Smp_150740.1	salmon	SmLNCA107646-IBu	grey
Smp_151590.1	salmon	SmLNCA114497-IBu	grey
Smp_152990.1	salmon	SmLNCA146239-IBu	grey
Smp_153070.1	salmon	SmLNCA151883-IBu	grey
Smp_153110.1	salmon	SmLNCA157389-IBu	grey
Smp_154410.5	salmon	SmLNCA161071-IBu	grey
Smp_156160.3	salmon	SmLNCS159394-IBu	grey
Smp_159050.1	salmon	Smp_010620.3	grey
Smp_159370.1	salmon	Smp_016550.2	grey
Smp_161040.1	salmon	Smp_029470.2	grey
Smp_166530.1	salmon	Smp_032770.2	grey
Smp_169870.1	salmon	Smp_033210.2	grey
Smp_172590.1	salmon	Smp_034980.4	grey
Smp_174700.1	salmon	Smp_038420.1	grey
Smp_179490.3	salmon	Smp_041480.2	grey
Smp_181060.1	salmon	Smp_041760.3	grey
Smp_181070.1	salmon	Smp_051390.2	grey
Smp_187140.1	salmon	Smp_057120.2	grey
Smp_194910.1	salmon	Smp_070110.1	grey
Smp_202610.1	salmon	Smp_084540.2	grey
Smp_202610.2	salmon	Smp_092170.1	grey
Smp_203030.1	salmon	Smp_096640.2	grey
Smp_214370.1	salmon	Smp_135270.3	grey
Smp_242130.1	salmon	Smp_144930.2	grey
Smp_243810.1	salmon	Smp_155020.2	grey
Smp_243810.2	salmon	Smp_160160.2	grey
Smp_244650.1	salmon	Smp_162260.2	grey
Smp_244880.1	salmon	Smp_165080.2	grey
Smp_246170.1	salmon	Smp_166800.1	grey
Smp_301430.1	salmon	Smp_170260.1	grey
Smp_305800.3	salmon	Smp_176630.2	grey
Smp_307510.1	salmon	Smp_181000.3	grey
Smp_308930.1	salmon	Smp_193150.1	grey
Smp_315230.1	salmon	Smp_311010.1	grey
Smp_317430.1	salmon	Smp_314640.1	grey
Smp_317850.1	salmon	Smp_316200.1	grey
Smp_320530.1	salmon	Smp_319120.2	grey
Smp_324250.1	salmon	Smp_331050.1	grey
Smp_324850.1	salmon	Smp_337140.3	grey
Smp_327040.1	salmon	SmLINC002351-IBu	magenta
Smp_327810.1	salmon	SmLINC005909-IBu	magenta
Smp_328220.1	salmon	SmLINC100246-IBu	magenta
Smp_329330.2	salmon	SmLINC102972-IBu	magenta
Smp_329500.1	salmon	SmLINC102973-IBu	magenta
Smp_331230.1	salmon	SmLINC107624-IBu	magenta
Smp_331240.1	salmon	SmLINC111067-IBu	magenta
Smp_331250.1	salmon	SmLINC111071-IBu	magenta
Smp_331410.1	salmon	SmLINC112473-IBu	magenta
Smp_333180.1	salmon	SmLINC112559-IBu	magenta
Smp_334900.1	salmon	SmLINC115519-IBu	magenta
Smp_335370.1	salmon	SmLINC115520-IBu	magenta
Smp_336290.2	salmon	SmLINC117538-IBu	magenta
Smp_340310.1	salmon	SmLINC121362-IBu	magenta
Smp_340540.1	salmon	SmLINC121675-IBu	magenta
Smp_341270.1	salmon	SmLINC122989-IBu	magenta
Smp_341390.1	salmon	SmLINC124767-IBu	magenta
Smp_341810.1	salmon	SmLINC125031-IBu	magenta
Smp_343260.1	salmon	SmLINC127031-IBu	magenta
Smp_343260.2	salmon	SmLINC129853-IBu	magenta
Smp_344220.1	salmon	SmLINC130502-IBu	magenta
Smp_344250.1	salmon	SmLINC130667-IBu	magenta
Smp_344440.1	salmon	SmLINC133452-IBu	magenta
Smp_344740.1	salmon	SmLINC135031-IBu	magenta
Smp_344950.1	salmon	SmLINC136333-IBu	magenta
Smp_345180.2	salmon	SmLINC143168-IBu	magenta
Smp_345470.1	salmon	SmLINC147164-IBu	magenta
Smp_347240.1	salmon	SmLINC151476-IBu	magenta
Smp_347240.2	salmon	SmLINC156292-IBu	magenta
Smp_347530.1	salmon	SmLINC159256-IBu	magenta
SmLNCA119836-IBu	salmon	SmLINC168929-IBu	magenta
SmLNCA163803-IBu	salmon	SmLINC168930-IBu	magenta
SmLNCA130666-IBu	salmon	SmLINC172879-IBu	magenta
SmLNCA177024-IBu	salmon	SmLINC172984-IBu	magenta
SmLNCA124354-IBu	salmon	SmLINC177329-IBu	magenta
SmLINC122878-IBu	salmon	SmLINC178344-IBu	magenta
SmLNCA172531-IBu	salmon	SmLNCA113125-IBu	magenta
SmLNCA174759-IBu	salmon	SmLNCA117535-IBu	magenta
SmLNCA177023-IBu	salmon	SmLNCA118263-IBu	magenta
SmLINC142920-IBu	salmon	SmLNCA119823-IBu	magenta
SmLINC148950-IBu	salmon	SmLNCA122440-IBu	magenta
SmLINC124284-IBu	salmon	SmLNCA127436-IBu	magenta
SmLINC110715-IBu	salmon	SmLNCA136747-IBu	magenta
Smp_102510.1	tan	SmLNCA148725-IBu	magenta
Smp_154410.2	tan	SmLNCA161902-IBu	magenta
Smp_194770.1	tan	SmLNCA168250-IBu	magenta
Smp_331550.1	tan	SmLNCS104755-IBu	magenta
SmLNCA117859-IBu	tan	SmLNCS104756-IBu	magenta
SmLINC123968-IBu	tan	SmLNCS119177-IBu	magenta
SmLINC151977-IBu	tan	Smp_004680.1	magenta
Smp_000100.1	turquoise	Smp_012010.1	magenta
Smp_000180.1	turquoise	Smp_013360.1	magenta
Smp_000320.1	turquoise	Smp_013600.1	magenta
Smp_000480.1	turquoise	Smp_015220.2	magenta
Smp_000660.1	turquoise	Smp_015780.1	magenta
Smp_001100.1	turquoise	Smp_018400.1	magenta
Smp_002600.1	turquoise	Smp_018430.3	magenta
Smp_003140.1	turquoise	Smp_026390.1	magenta
Smp_003230.1	turquoise	Smp_026390.2	magenta
Smp_003230.2	turquoise	Smp_031570.2	magenta
Smp_003440.1	turquoise	Smp_033930.1	magenta
Smp_003610.1	turquoise	Smp_036020.1	magenta
Smp_005160.3	turquoise	Smp_046190.2	magenta
Smp_005720.1	turquoise	Smp_046880.3	magenta
Smp_006720.1	turquoise	Smp_052140.2	magenta
Smp_006750.2	turquoise	Smp_054450.2	magenta
Smp_006760.1	turquoise	Smp_076630.1	magenta
Smp_006760.2	turquoise	Smp_077000.1	magenta
Smp_006860.3	turquoise	Smp_087270.2	magenta
Smp_007760.1	turquoise	Smp_087940.2	magenta
Smp_007960.2	turquoise	Smp_125890.2	magenta
Smp_008290.2	turquoise	Smp_133770.1	magenta
Smp_008320.1	turquoise	Smp_134640.3	magenta
Smp_008490.1	turquoise	Smp_144570.2	magenta
Smp_008660.2	turquoise	Smp_147950.1	magenta
Smp_008710.1	turquoise	Smp_147980.4	magenta
Smp_009230.1	turquoise	Smp_148070.1	magenta
Smp_011560.1	turquoise	Smp_153210.1	magenta
Smp_011680.1	turquoise	Smp_165660.1	magenta
Smp_011680.2	turquoise	Smp_166120.2	magenta
Smp_011830.1	turquoise	Smp_166290.3	magenta
Smp_011830.2	turquoise	Smp_169780.3	magenta
Smp_012350.2	turquoise	Smp_175910.2	magenta
Smp_012380.1	turquoise	Smp_179010.3	magenta
Smp_012440.1	turquoise	Smp_198960.1	magenta
Smp_012740.1	turquoise	Smp_205840.1	magenta
Smp_013040.1	turquoise	Smp_210170.1	magenta
Smp_013860.1	turquoise	Smp_244900.3	magenta
Smp_013950.2	turquoise	Smp_246010.6	magenta
Smp_014670.2	turquoise	Smp_313640.2	magenta
Smp_015100.1	turquoise	Smp_320110.1	magenta
Smp_015730.1	turquoise	Smp_321080.1	magenta
Smp_016600.1	turquoise	Smp_326430.3	magenta
Smp_016780.1	turquoise	Smp_337240.3	magenta
Smp_017420.1	turquoise	Smp_343320.2	magenta
Smp_017730.1	turquoise	Smp_345000.2	magenta
Smp_017860.1	turquoise	Smp_346840.2	magenta
Smp_018250.1	turquoise	Smp_347140.2	magenta
Smp_018250.2	turquoise	SmLINC003147-IBu	midnightblue
Smp_019310.1	turquoise	SmLINC102735-IBu	midnightblue
Smp_019350.1	turquoise	SmLINC105686-IBu	midnightblue
Smp_020070.1	turquoise	SmLINC105687-IBu	midnightblue
Smp_020300.2	turquoise	SmLINC111053-IBu	midnightblue
Smp_020340.1	turquoise	SmLINC128224-IBu	midnightblue
Smp_020540.1	turquoise	SmLINC128226-IBu	midnightblue
Smp_020550.3	turquoise	SmLINC128276-IBu	midnightblue
Smp_021170.3	turquoise	SmLINC135035-IBu	midnightblue
Smp_021600.1	turquoise	SmLINC137508-IBu	midnightblue
Smp_021920.1	turquoise	SmLINC138105-IBu	midnightblue
Smp_022340.1	turquoise	SmLINC156760-IBu	midnightblue
Smp_022400.1	turquoise	SmLINC174737-IBu	midnightblue
Smp_022890.1	turquoise	SmLINC178784-IBu	midnightblue
Smp_023010.1	turquoise	SmLINC178785-IBu	midnightblue
Smp_023160.1	turquoise	SmLINC178786-IBu	midnightblue
Smp_023250.3	turquoise	SmLNCA101686-IBu	midnightblue
Smp_024110.1	turquoise	SmLNCA110726-IBu	midnightblue
Smp_024180.1	turquoise	SmLNCA122959-IBu	midnightblue
Smp_024820.1	turquoise	SmLNCA123074-IBu	midnightblue
Smp_024870.1	turquoise	SmLNCA158380-IBu	midnightblue
Smp_025030.1	turquoise	Smp_200900.1	midnightblue
Smp_025380.1	turquoise	Smp_247820.2	midnightblue
Smp_025830.1	turquoise	Smp_266810.1	midnightblue
Smp_027430.2	turquoise	Smp_315830.2	midnightblue
Smp_027480.1	turquoise	SmLINC142820-IBu	pink
Smp_028170.1	turquoise	SmLINC144904-IBu	pink
Smp_028490.1	turquoise	SmLINC150456-IBu	pink
Smp_028670.1	turquoise	SmLINC154295-IBu	pink
Smp_029670.1	turquoise	SmLINC159224-IBu	pink
Smp_030260.1	turquoise	SmLINC159261-IBu	pink
Smp_030370.1	turquoise	SmLINC159359-IBu	pink
Smp_031190.2	turquoise	SmLINC159360-IBu	pink
Smp_031770.1	turquoise	SmLINC159372-IBu	pink
Smp_031770.2	turquoise	SmLINC159473-IBu	pink
Smp_031770.3	turquoise	SmLINC159479-IBu	pink
Smp_033040.1	turquoise	SmLINC159732-IBu	pink
Smp_034410.1	turquoise	SmLNCA105856-IBu	pink
Smp_034660.2	turquoise	SmLNCA118563-IBu	pink
Smp_034850.2	turquoise	SmLNCA174867-IBu	pink
Smp_035040.1	turquoise	Smp_000690.1	pink
Smp_035210.1	turquoise	Smp_041880.1	pink
Smp_035260.1	turquoise	Smp_042790.2	pink
Smp_035260.3	turquoise	Smp_045760.1	pink
Smp_035290.1	turquoise	Smp_077670.2	pink
Smp_037230.1	turquoise	Smp_103560.2	pink
Smp_037640.2	turquoise	Smp_126210.1	pink
Smp_038330.1	turquoise	Smp_129870.1	pink
Smp_038950.1	turquoise	Smp_130370.1	pink
Smp_040190.1	turquoise	Smp_133170.1	pink
Smp_040510.2	turquoise	Smp_140720.1	pink
Smp_041430.1	turquoise	Smp_141460.1	pink
Smp_042160.1	turquoise	Smp_142110.1	pink
Smp_042340.1	turquoise	Smp_142650.4	pink
Smp_042550.2	turquoise	Smp_150230.2	pink
Smp_043220.1	turquoise	Smp_151640.2	pink
Smp_043260.1	turquoise	Smp_156050.1	pink
Smp_043670.2	turquoise	Smp_156340.2	pink
Smp_043990.1	turquoise	Smp_157800.2	pink
Smp_044000.1	turquoise	Smp_166280.1	pink
Smp_044000.2	turquoise	Smp_178490.2	pink
Smp_044060.1	turquoise	Smp_210180.1	pink
Smp_045200.1	turquoise	Smp_243950.3	pink
Smp_045200.2	turquoise	Smp_245900.1	pink
Smp_045300.1	turquoise	Smp_248020.1	pink
Smp_046290.1	turquoise	Smp_300390.1	pink
Smp_046800.2	turquoise	Smp_306680.1	pink
Smp_047060.1	turquoise	Smp_318660.1	pink
Smp_047460.1	turquoise	Smp_324700.1	pink
Smp_047680.1	turquoise	Smp_326620.1	pink
Smp_048240.1	turquoise	Smp_327770.1	pink
Smp_048420.1	turquoise	Smp_327830.1	pink
Smp_048430.1	turquoise	Smp_329340.1	pink
Smp_049270.1	turquoise	Smp_332940.2	pink
Smp_049520.1	turquoise	Smp_344910.1	pink
Smp_049520.2	turquoise	Smp_345420.1	pink
Smp_049520.3	turquoise	Smp_345990.1	pink
Smp_050520.1	turquoise	SmLINC103888-IBu	purple
Smp_050520.2	turquoise	SmLINC123561-IBu	purple
Smp_051530.1	turquoise	SmLINC147165-IBu	purple
Smp_053230.1	turquoise	SmLINC150451-IBu	purple
Smp_054070.1	turquoise	SmLINC153238-IBu	purple
Smp_054300.1	turquoise	SmLINC163595-IBu	purple
Smp_056390.1	turquoise	SmLINC163597-IBu	purple
Smp_056460.2	turquoise	SmLINC163644-IBu	purple
Smp_056970.2	turquoise	SmLNCA100795-IBu	purple
Smp_058140.3	turquoise	Smp_044550.1	purple
Smp_058190.2	turquoise	Smp_069770.2	purple
Smp_059200.1	turquoise	Smp_083650.2	purple
Smp_060420.1	turquoise	Smp_120360.3	purple
Smp_062560.1	turquoise	Smp_180070.3	purple
Smp_063330.1	turquoise	Smp_191870.3	purple
Smp_063680.1	turquoise	Smp_213520.3	purple
Smp_065210.1	turquoise	Smp_244900.2	purple
Smp_065610.1	turquoise	Smp_311350.3	purple
Smp_066960.2	turquoise	Smp_318000.1	purple
Smp_067000.2	turquoise	Smp_318350.1	purple
Smp_067060.1	turquoise	Smp_343150.4	purple
Smp_068280.1	turquoise	SmLINC123116-IBu	red
Smp_068510.1	turquoise	SmLINC124466-IBu	red
Smp_068530.1	turquoise	SmLINC124468-IBu	red
Smp_070100.1	turquoise	SmLINC161649-IBu	red
Smp_070330.1	turquoise	SmLINC177014-IBu	red
Smp_071630.1	turquoise	SmLINC177015-IBu	red
Smp_072190.1	turquoise	SmLINC177279-IBu	red
Smp_072660.1	turquoise	SmLNCA104053-IBu	red
Smp_073280.1	turquoise	SmLNCA112508-IBu	red
Smp_073340.1	turquoise	SmLNCA134762-IBu	red
Smp_073400.1	turquoise	SmLNCA143184-IBu	red
Smp_074080.1	turquoise	SmLNCA151122-IBu	red
Smp_074140.1	turquoise	SmLNCA151503-IBu	red
Smp_074150.1	turquoise	SmLNCA156366-IBu	red
Smp_074460.1	turquoise	SmLNCS164175-IBu	red
Smp_074560.3	turquoise	Smp_002950.1	red
Smp_075400.1	turquoise	Smp_005140.1	red
Smp_075440.2	turquoise	Smp_022870.1	red
Smp_076370.1	turquoise	Smp_028210.1	red
Smp_076400.1	turquoise	Smp_068750.1	red
Smp_077390.1	turquoise	Smp_121320.3	red
Smp_077720.2	turquoise	Smp_124380.1	red
Smp_078690.1	turquoise	Smp_130020.1	red
Smp_078750.1	turquoise	Smp_130020.3	red
Smp_081430.1	turquoise	Smp_135990.2	red
Smp_082810.1	turquoise	Smp_137280.1	red
Smp_083730.1	turquoise	Smp_138300.2	red
Smp_084010.1	turquoise	Smp_138340.1	red
Smp_084270.1	turquoise	Smp_141360.2	red
Smp_085010.1	turquoise	Smp_144240.1	red
Smp_085150.1	turquoise	Smp_144240.2	red
Smp_085540.1	turquoise	Smp_146580.1	red
Smp_085540.2	turquoise	Smp_151820.1	red
Smp_086190.1	turquoise	Smp_153530.1	red
Smp_086330.1	turquoise	Smp_156370.1	red
Smp_086480.1	turquoise	Smp_159340.1	red
Smp_086530.1	turquoise	Smp_160320.1	red
Smp_086760.1	turquoise	Smp_170390.4	red
Smp_087520.3	turquoise	Smp_194430.1	red
Smp_088090.1	turquoise	Smp_245550.2	red
Smp_088270.1	turquoise	Smp_246600.2	red
Smp_089200.1	turquoise	Smp_305030.3	red
Smp_089460.1	turquoise	Smp_315570.1	red
Smp_090800.1	turquoise	Smp_328390.1	red
Smp_091460.1	turquoise	Smp_334320.1	red
Smp_091820.1	turquoise	Smp_334490.3	red
Smp_092020.1	turquoise	Smp_337140.6	red
Smp_092020.3	turquoise	Smp_340620.1	red
Smp_093210.1	turquoise	Smp_344150.1	red
Smp_094880.2	turquoise	Smp_345700.1	red
Smp_095360.1	turquoise	Smp_346580.2	red
Smp_095360.2	turquoise	Smp_347880.2	red
Smp_095520.1	turquoise	SmLINC173681-IBu	salmon
Smp_096480.1	turquoise	SmLNCA132612-IBu	salmon
Smp_096760.1	turquoise	SmLNCA177210-IBu	salmon
Smp_096790.1	turquoise	Smp_125730.2	salmon
Smp_096790.2	turquoise	Smp_128350.2	salmon
Smp_097740.1	turquoise	Smp_131490.1	salmon
Smp_097790.1	turquoise	Smp_162770.1	salmon
Smp_097830.3	turquoise	Smp_191970.1	salmon
Smp_098320.3	turquoise	Smp_197730.2	salmon
Smp_099770.1	turquoise	Smp_266900.1	salmon
Smp_101290.2	turquoise	Smp_315830.1	salmon
Smp_101970.1	turquoise	Smp_324410.1	salmon
Smp_105020.1	turquoise	SmLINC112153-IBu	tan
Smp_105410.1	turquoise	SmLINC120022-IBu	tan
Smp_105730.1	turquoise	SmLINC127028-IBu	tan
Smp_114430.2	turquoise	SmLINC162648-IBu	tan
Smp_119980.1	turquoise	SmLNCA100430-IBu	tan
Smp_120700.1	turquoise	SmLNCA104564-IBu	tan
Smp_121190.1	turquoise	SmLNCA107974-IBu	tan
Smp_121390.1	turquoise	SmLNCA125095-IBu	tan
Smp_121660.1	turquoise	SmLNCA133378-IBu	tan
Smp_121950.1	turquoise	SmLNCA156283-IBu	tan
Smp_121950.3	turquoise	SmLNCA159728-IBu	tan
Smp_121990.2	turquoise	SmLNCA170153-IBu	tan
Smp_123010.4	turquoise	SmLNCA170440-IBu	tan
Smp_123200.1	turquoise	SmLNCA173200-IBu	tan
Smp_123270.1	turquoise	SmLNCS130709-IBu	tan
Smp_123290.1	turquoise	SmLNCS146212-IBu	tan
Smp_123540.1	turquoise	Smp_016730.1	tan
Smp_123550.1	turquoise	Smp_029800.3	tan
Smp_123670.1	turquoise	Smp_033400.1	tan
Smp_123710.2	turquoise	Smp_046900.2	tan
Smp_123820.1	turquoise	Smp_114430.5	tan
Smp_123830.1	turquoise	Smp_125790.1	tan
Smp_123860.1	turquoise	Smp_130270.3	tan
Smp_124050.2	turquoise	Smp_133030.1	tan
Smp_124240.1	turquoise	Smp_135710.1	tan
Smp_124520.1	turquoise	Smp_136710.3	tan
Smp_124740.2	turquoise	Smp_144700.2	tan
Smp_124760.1	turquoise	Smp_148220.2	tan
Smp_125020.1	turquoise	Smp_150030.1	tan
Smp_125200.2	turquoise	Smp_154560.3	tan
Smp_125730.3	turquoise	Smp_156480.3	tan
Smp_126050.1	turquoise	Smp_160170.3	tan
Smp_126220.1	turquoise	Smp_161140.2	tan
Smp_126290.1	turquoise	Smp_176980.1	tan
Smp_126420.1	turquoise	Smp_181160.2	tan
Smp_126480.1	turquoise	Smp_196230.3	tan
Smp_126540.1	turquoise	Smp_244810.1	tan
Smp_126540.2	turquoise	Smp_245040.1	tan
Smp_126990.1	turquoise	Smp_318890.1	tan
Smp_127030.1	turquoise	Smp_325000.1	tan
Smp_127200.1	turquoise	Smp_330000.2	tan
Smp_127240.1	turquoise	Smp_342400.1	tan
Smp_127810.1	turquoise	SmLINC106400-IBu	turquoise
Smp_127820.1	turquoise	SmLINC106485-IBu	turquoise
Smp_128220.1	turquoise	SmLINC130991-IBu	turquoise
Smp_128760.1	turquoise	SmLINC143363-IBu	turquoise
Smp_128810.1	turquoise	SmLINC146916-IBu	turquoise
Smp_128860.1	turquoise	SmLINC148111-IBu	turquoise
Smp_129230.1	turquoise	SmLINC149859-IBu	turquoise
Smp_129380.1	turquoise	SmLINC152176-IBu	turquoise
Smp_129820.1	turquoise	SmLINC156349-IBu	turquoise
Smp_130250.1	turquoise	SmLINC165767-IBu	turquoise
Smp_130260.1	turquoise	SmLINC167467-IBu	turquoise
Smp_130280.2	turquoise	SmLINC167865-IBu	turquoise
Smp_130520.2	turquoise	SmLINC167867-IBu	turquoise
Smp_130750.1	turquoise	SmLINC173294-IBu	turquoise
Smp_131020.1	turquoise	SmLINC177081-IBu	turquoise
Smp_131050.1	turquoise	SmLINC178566-IBu	turquoise
Smp_131080.1	turquoise	SmLNCA107436-IBu	turquoise
Smp_131250.2	turquoise	SmLNCA114876-IBu	turquoise
Smp_131250.3	turquoise	SmLNCA117803-IBu	turquoise
Smp_131370.1	turquoise	SmLNCA125615-IBu	turquoise
Smp_131460.1	turquoise	SmLNCA126328-IBu	turquoise
Smp_131600.1	turquoise	SmLNCA128567-IBu	turquoise
Smp_131790.1	turquoise	SmLNCA129939-IBu	turquoise
Smp_131810.1	turquoise	SmLNCA131221-IBu	turquoise
Smp_131840.1	turquoise	SmLNCA135010-IBu	turquoise
Smp_131890.1	turquoise	SmLNCA135225-IBu	turquoise
Smp_132270.3	turquoise	SmLNCA136532-IBu	turquoise
Smp_132280.1	turquoise	SmLNCA141912-IBu	turquoise
Smp_132390.1	turquoise	SmLNCA144394-IBu	turquoise
Smp_132480.1	turquoise	SmLNCA154974-IBu	turquoise
Smp_132670.1	turquoise	SmLNCA156346-IBu	turquoise
Smp_132700.2	turquoise	SmLNCA156613-IBu	turquoise
Smp_132750.1	turquoise	SmLNCA163321-IBu	turquoise
Smp_133490.1	turquoise	Smp_001780.1	turquoise
Smp_133580.1	turquoise	Smp_001780.3	turquoise
Smp_133600.1	turquoise	Smp_005160.6	turquoise
Smp_134080.1	turquoise	Smp_005190.1	turquoise
Smp_134140.1	turquoise	Smp_015050.1	turquoise
Smp_134140.5	turquoise	Smp_017520.2	turquoise
Smp_134440.1	turquoise	Smp_017710.1	turquoise
Smp_134550.1	turquoise	Smp_020080.1	turquoise
Smp_134670.3	turquoise	Smp_020550.2	turquoise
Smp_135040.2	turquoise	Smp_021960.2	turquoise
Smp_135210.1	turquoise	Smp_022810.2	turquoise
Smp_135280.1	turquoise	Smp_022890.2	turquoise
Smp_135380.1	turquoise	Smp_023940.1	turquoise
Smp_135490.2	turquoise	Smp_024180.3	turquoise
Smp_135560.1	turquoise	Smp_024930.1	turquoise
Smp_136030.1	turquoise	Smp_027450.1	turquoise
Smp_136070.1	turquoise	Smp_028850.2	turquoise
Smp_136200.1	turquoise	Smp_029160.3	turquoise
Smp_136580.4	turquoise	Smp_030110.1	turquoise
Smp_136620.1	turquoise	Smp_031690.2	turquoise
Smp_136710.1	turquoise	Smp_038140.2	turquoise
Smp_136710.2	turquoise	Smp_046130.1	turquoise
Smp_137410.2	turquoise	Smp_046130.3	turquoise
Smp_137580.1	turquoise	Smp_047540.3	turquoise
Smp_137610.1	turquoise	Smp_051810.1	turquoise
Smp_137710.1	turquoise	Smp_060030.1	turquoise
Smp_137750.1	turquoise	Smp_060240.1	turquoise
Smp_137810.1	turquoise	Smp_063250.2	turquoise
Smp_138880.3	turquoise	Smp_072210.1	turquoise
Smp_138900.1	turquoise	Smp_073490.1	turquoise
Smp_139030.4	turquoise	Smp_075030.1	turquoise
Smp_139070.2	turquoise	Smp_075280.1	turquoise
Smp_139430.2	turquoise	Smp_076300.1	turquoise
Smp_139620.1	turquoise	Smp_076910.2	turquoise
Smp_140020.1	turquoise	Smp_077580.1	turquoise
Smp_140860.1	turquoise	Smp_078570.1	turquoise
Smp_141010.5	turquoise	Smp_082360.1	turquoise
Smp_141500.1	turquoise	Smp_089930.2	turquoise
Smp_141520.1	turquoise	Smp_114430.1	turquoise
Smp_141610.1	turquoise	Smp_121940.1	turquoise
Smp_141680.1	turquoise	Smp_121940.2	turquoise
Smp_141690.1	turquoise	Smp_121950.2	turquoise
Smp_141980.1	turquoise	Smp_123010.1	turquoise
Smp_142050.1	turquoise	Smp_124350.3	turquoise
Smp_142050.2	turquoise	Smp_125650.2	turquoise
Smp_142650.3	turquoise	Smp_127060.1	turquoise
Smp_142970.1	turquoise	Smp_128350.1	turquoise
Smp_143300.1	turquoise	Smp_130110.2	turquoise
Smp_143770.1	turquoise	Smp_131990.2	turquoise
Smp_143840.1	turquoise	Smp_133150.1	turquoise
Smp_143980.2	turquoise	Smp_134410.2	turquoise
Smp_144110.1	turquoise	Smp_135770.1	turquoise
Smp_144220.1	turquoise	Smp_136490.1	turquoise
Smp_144310.2	turquoise	Smp_136980.1	turquoise
Smp_144570.1	turquoise	Smp_137840.4	turquoise
Smp_144590.1	turquoise	Smp_137890.2	turquoise
Smp_144590.2	turquoise	Smp_138600.1	turquoise
Smp_144590.3	turquoise	Smp_139100.6	turquoise
Smp_144770.1	turquoise	Smp_141770.1	turquoise
Smp_144970.1	turquoise	Smp_142780.1	turquoise
Smp_145090.1	turquoise	Smp_142940.1	turquoise
Smp_145140.1	turquoise	Smp_143910.2	turquoise
Smp_145210.1	turquoise	Smp_143930.1	turquoise
Smp_145320.4	turquoise	Smp_146680.1	turquoise
Smp_145540.1	turquoise	Smp_148900.1	turquoise
Smp_145560.1	turquoise	Smp_149380.1	turquoise
Smp_146440.1	turquoise	Smp_150680.1	turquoise
Smp_146600.2	turquoise	Smp_152790.2	turquoise
Smp_146720.1	turquoise	Smp_156480.5	turquoise
Smp_146730.1	turquoise	Smp_159510.1	turquoise
Smp_146760.1	turquoise	Smp_159550.1	turquoise
Smp_146830.1	turquoise	Smp_162650.1	turquoise
Smp_146840.1	turquoise	Smp_163050.3	turquoise
Smp_147070.1	turquoise	Smp_163820.2	turquoise
Smp_147390.1	turquoise	Smp_166660.2	turquoise
Smp_147460.1	turquoise	Smp_167070.1	turquoise
Smp_147630.1	turquoise	Smp_168270.2	turquoise
Smp_147680.1	turquoise	Smp_169040.2	turquoise
Smp_148700.2	turquoise	Smp_169040.3	turquoise
Smp_148790.1	turquoise	Smp_169480.1	turquoise
Smp_149050.4	turquoise	Smp_170170.1	turquoise
Smp_149320.1	turquoise	Smp_171140.2	turquoise
Smp_149400.1	turquoise	Smp_173240.1	turquoise
Smp_149740.1	turquoise	Smp_180500.2	turquoise
Smp_150220.1	turquoise	Smp_188430.1	turquoise
Smp_150220.2	turquoise	Smp_196480.1	turquoise
Smp_150350.1	turquoise	Smp_204160.1	turquoise
Smp_151220.1	turquoise	Smp_213220.2	turquoise
Smp_151310.1	turquoise	Smp_242430.1	turquoise
Smp_151690.1	turquoise	Smp_243170.1	turquoise
Smp_152090.1	turquoise	Smp_243800.1	turquoise
Smp_152500.3	turquoise	Smp_244340.2	turquoise
Smp_152580.1	turquoise	Smp_245280.2	turquoise
Smp_152590.1	turquoise	Smp_245360.2	turquoise
Smp_152590.2	turquoise	Smp_245870.1	turquoise
Smp_152940.2	turquoise	Smp_245900.2	turquoise
Smp_152960.1	turquoise	Smp_246050.3	turquoise
Smp_153100.1	turquoise	Smp_247420.4	turquoise
Smp_153390.1	turquoise	Smp_247450.2	turquoise
Smp_153480.2	turquoise	Smp_247940.1	turquoise
Smp_153550.1	turquoise	Smp_248180.1	turquoise
Smp_153700.1	turquoise	Smp_266930.2	turquoise
Smp_153780.1	turquoise	Smp_267190.1	turquoise
Smp_153970.1	turquoise	Smp_301990.1	turquoise
Smp_153990.2	turquoise	Smp_306370.4	turquoise
Smp_153990.3	turquoise	Smp_309590.2	turquoise
Smp_154180.1	turquoise	Smp_311660.2	turquoise
Smp_154470.2	turquoise	Smp_314280.1	turquoise
Smp_154600.1	turquoise	Smp_322910.1	turquoise
Smp_154670.1	turquoise	Smp_323330.3	turquoise
Smp_154680.1	turquoise	Smp_324780.1	turquoise
Smp_154730.1	turquoise	Smp_326400.1	turquoise
Smp_154760.2	turquoise	Smp_331820.1	turquoise
Smp_154760.3	turquoise	Smp_332370.1	turquoise
Smp_154760.4	turquoise	Smp_332380.1	turquoise
Smp_154760.5	turquoise	Smp_333070.1	turquoise
Smp_154970.1	turquoise	Smp_337140.4	turquoise
Smp_155050.1	turquoise	Smp_337390.1	turquoise
Smp_155050.2	turquoise	Smp_337390.2	turquoise
Smp_155290.4	turquoise	Smp_340340.1	turquoise
Smp_156150.1	turquoise	Smp_340490.1	turquoise
Smp_156230.1	turquoise	Smp_341840.1	turquoise
Smp_156540.1	turquoise	Smp_341890.1	turquoise
Smp_156630.1	turquoise	Smp_342340.1	turquoise
Smp_156850.1	turquoise	Smp_342490.1	turquoise
Smp_156910.1	turquoise	Smp_342550.1	turquoise
Smp_156910.3	turquoise	Smp_342930.1	turquoise
Smp_156910.4	turquoise	Smp_343760.2	turquoise
Smp_156910.6	turquoise	Smp_344690.2	turquoise
Smp_156960.1	turquoise	Smp_345330.1	turquoise
Smp_157240.1	turquoise	Smp_345970.2	turquoise
Smp_157670.2	turquoise	Smp_900060.1	turquoise
Smp_157670.3	turquoise	SmLINC100002121	yellow
Smp_158110.1	turquoise	SmLINC100451-IBu	yellow
Smp_158440.3	turquoise	SmLINC102988-IBu	yellow
Smp_158550.2	turquoise	SmLINC102989-IBu	yellow
Smp_158640.1	turquoise	SmLINC106666-IBu	yellow
Smp_158640.2	turquoise	SmLINC107118-IBu	yellow
Smp_159060.1	turquoise	SmLINC107119-IBu	yellow
Smp_159570.1	turquoise	SmLINC108798-IBu	yellow
Smp_159600.1	turquoise	SmLINC108799-IBu	yellow
Smp_160360.1	turquoise	SmLINC108849-IBu	yellow
Smp_160830.1	turquoise	SmLINC109487-IBu	yellow
Smp_161120.1	turquoise	SmLINC109488-IBu	yellow
Smp_161210.1	turquoise	SmLINC110352-IBu	yellow
Smp_161220.1	turquoise	SmLINC111066-IBu	yellow
Smp_161240.1	turquoise	SmLINC112560-IBu	yellow
Smp_161680.1	turquoise	SmLINC113131-IBu	yellow
Smp_161790.1	turquoise	SmLINC115255-IBu	yellow
Smp_161790.3	turquoise	SmLINC117008-IBu	yellow
Smp_161790.4	turquoise	SmLINC117612-IBu	yellow
Smp_162060.1	turquoise	SmLINC117978-IBu	yellow
Smp_162110.1	turquoise	SmLINC118507-IBu	yellow
Smp_162500.1	turquoise	SmLINC118508-IBu	yellow
Smp_162510.1	turquoise	SmLINC118710-IBu	yellow
Smp_163210.2	turquoise	SmLINC118854-IBu	yellow
Smp_163580.1	turquoise	SmLINC118927-IBu	yellow
Smp_163720.1	turquoise	SmLINC118928-IBu	yellow
Smp_163930.1	turquoise	SmLINC119000-IBu	yellow
Smp_164590.1	turquoise	SmLINC119798-IBu	yellow
Smp_165150.1	turquoise	SmLINC119800-IBu	yellow
Smp_165170.1	turquoise	SmLINC120658-IBu	yellow
Smp_165260.1	turquoise	SmLINC121575-IBu	yellow
Smp_165350.3	turquoise	SmLINC123493-IBu	yellow
Smp_165440.1	turquoise	SmLINC126393-IBu	yellow
Smp_166020.1	turquoise	SmLINC127585-IBu	yellow
Smp_166350.1	turquoise	SmLINC127611-IBu	yellow
Smp_166610.1	turquoise	SmLINC127679-IBu	yellow
Smp_166610.4	turquoise	SmLINC127680-IBu	yellow
Smp_167160.1	turquoise	SmLINC129289-IBu	yellow
Smp_167190.1	turquoise	SmLINC129366-IBu	yellow
Smp_168730.1	turquoise	SmLINC129509-IBu	yellow
Smp_168990.1	turquoise	SmLINC129512-IBu	yellow
Smp_169030.1	turquoise	SmLINC131999-IBu	yellow
Smp_169050.1	turquoise	SmLINC133256-IBu	yellow
Smp_169050.2	turquoise	SmLINC136820-IBu	yellow
Smp_169180.2	turquoise	SmLINC137257-IBu	yellow
Smp_169200.1	turquoise	SmLINC137412-IBu	yellow
Smp_169260.1	turquoise	SmLINC137413-IBu	yellow
Smp_169260.3	turquoise	SmLINC137451-IBu	yellow
Smp_169890.1	turquoise	SmLINC137452-IBu	yellow
Smp_170020.3	turquoise	SmLINC137465-IBu	yellow
Smp_170150.1	turquoise	SmLINC137596-IBu	yellow
Smp_170280.1	turquoise	SmLINC137600-IBu	yellow
Smp_170340.1	turquoise	SmLINC140599-IBu	yellow
Smp_170430.1	turquoise	SmLINC141491-IBu	yellow
Smp_170550.1	turquoise	SmLINC143590-IBu	yellow
Smp_170550.2	turquoise	SmLINC145829-IBu	yellow
Smp_170630.1	turquoise	SmLINC146519-IBu	yellow
Smp_171020.1	turquoise	SmLINC147754-IBu	yellow
Smp_171780.1	turquoise	SmLINC148793-IBu	yellow
Smp_171820.1	turquoise	SmLINC149998-IBu	yellow
Smp_171820.2	turquoise	SmLINC149999-IBu	yellow
Smp_172250.2	turquoise	SmLINC151475-IBu	yellow
Smp_172520.1	turquoise	SmLINC152575-IBu	yellow
Smp_172810.1	turquoise	SmLINC155411-IBu	yellow
Smp_173480.1	turquoise	SmLINC156933-IBu	yellow
Smp_173790.1	turquoise	SmLINC157441-IBu	yellow
Smp_174260.1	turquoise	SmLINC157460-IBu	yellow
Smp_174350.1	turquoise	SmLINC157461-IBu	yellow
Smp_174410.1	turquoise	SmLINC158129-IBu	yellow
Smp_174630.1	turquoise	SmLINC158131-IBu	yellow
Smp_174720.1	turquoise	SmLINC159547-IBu	yellow
Smp_174810.1	turquoise	SmLINC159549-IBu	yellow
Smp_175020.1	turquoise	SmLINC160003-IBu	yellow
Smp_175090.2	turquoise	SmLINC160005-IBu	yellow
Smp_175200.2	turquoise	SmLINC161393-IBu	yellow
Smp_175390.1	turquoise	SmLINC161800-IBu	yellow
Smp_175980.1	turquoise	SmLINC163938-IBu	yellow
Smp_176310.1	turquoise	SmLINC164678-IBu	yellow
Smp_176410.1	turquoise	SmLINC165217-IBu	yellow
Smp_176930.1	turquoise	SmLINC165219-IBu	yellow
Smp_177180.3	turquoise	SmLINC165996-IBu	yellow
Smp_179810.1	turquoise	SmLINC166051-IBu	yellow
Smp_179810.2	turquoise	SmLINC166052-IBu	yellow
Smp_180240.1	turquoise	SmLINC166251-IBu	yellow
Smp_180810.1	turquoise	SmLINC166534-IBu	yellow
Smp_181050.1	turquoise	SmLINC166552-IBu	yellow
Smp_181270.1	turquoise	SmLINC166689-IBu	yellow
Smp_194050.1	turquoise	SmLINC167231-IBu	yellow
Smp_194090.1	turquoise	SmLINC167836-IBu	yellow
Smp_194560.1	turquoise	SmLINC167837-IBu	yellow
Smp_194590.1	turquoise	SmLINC167844-IBu	yellow
Smp_194970.1	turquoise	SmLINC169293-IBu	yellow
Smp_194980.1	turquoise	SmLINC174853-IBu	yellow
Smp_195090.1	turquoise	SmLINC177598-IBu	yellow
Smp_195190.1	turquoise	SmLINC178546-IBu	yellow
Smp_196020.1	turquoise	SmLINC178599-IBu	yellow
Smp_196810.2	turquoise	SmLNCA105443-IBu	yellow
Smp_196840.1	turquoise	SmLNCA107443-IBu	yellow
Smp_196840.3	turquoise	SmLNCA108180-IBu	yellow
Smp_197370.1	turquoise	SmLNCA119652-IBu	yellow
Smp_197860.1	turquoise	SmLNCA122540-IBu	yellow
Smp_198850.2	turquoise	SmLNCA127563-IBu	yellow
Smp_198930.1	turquoise	SmLNCA132498-IBu	yellow
Smp_200180.1	turquoise	SmLNCA134860-IBu	yellow
Smp_200190.1	turquoise	SmLNCA136304-IBu	yellow
Smp_200240.1	turquoise	SmLNCA145706-IBu	yellow
Smp_201030.1	turquoise	SmLNCA146271-IBu	yellow
Smp_201060.1	turquoise	SmLNCA152918-IBu	yellow
Smp_201130.1	turquoise	SmLNCA157348-IBu	yellow
Smp_202130.1	turquoise	SmLNCA160379-IBu	yellow
Smp_202130.2	turquoise	SmLNCA161900-IBu	yellow
Smp_202260.1	turquoise	SmLNCA169319-IBu	yellow
Smp_203130.1	turquoise	SmLNCA176359-IBu	yellow
Smp_203190.1	turquoise	SmLNCS160446-IBu	yellow
Smp_204390.1	turquoise	Smp_001830.2	yellow
Smp_205270.1	turquoise	Smp_002160.1	yellow
Smp_205760.1	turquoise	Smp_003660.2	yellow
Smp_209040.1	turquoise	Smp_003770.1	yellow
Smp_210440.1	turquoise	Smp_005260.2	yellow
Smp_210900.3	turquoise	Smp_007540.1	yellow
Smp_210970.1	turquoise	Smp_009340.1	yellow
Smp_211020.1	turquoise	Smp_009420.1	yellow
Smp_212360.2	turquoise	Smp_011150.1	yellow
Smp_212710.2	turquoise	Smp_011980.1	yellow
Smp_213900.1	turquoise	Smp_012860.2	yellow
Smp_213910.1	turquoise	Smp_013360.2	yellow
Smp_214190.1	turquoise	Smp_015840.1	yellow
Smp_214210.1	turquoise	Smp_015850.1	yellow
Smp_241470.1	turquoise	Smp_018400.3	yellow
Smp_241980.1	turquoise	Smp_018570.1	yellow
Smp_242200.2	turquoise	Smp_020200.1	yellow
Smp_242240.1	turquoise	Smp_021330.1	yellow
Smp_242500.1	turquoise	Smp_021540.2	yellow
Smp_242890.1	turquoise	Smp_022090.1	yellow
Smp_243770.1	turquoise	Smp_023170.1	yellow
Smp_243790.1	turquoise	Smp_024240.1	yellow
Smp_243910.1	turquoise	Smp_024360.2	yellow
Smp_244000.1	turquoise	Smp_025750.1	yellow
Smp_244070.2	turquoise	Smp_026700.1	yellow
Smp_244160.1	turquoise	Smp_030250.1	yellow
Smp_244310.1	turquoise	Smp_030400.2	yellow
Smp_244360.1	turquoise	Smp_031920.2	yellow
Smp_244370.1	turquoise	Smp_032320.1	yellow
Smp_244510.1	turquoise	Smp_033590.1	yellow
Smp_244530.2	turquoise	Smp_033970.1	yellow
Smp_244530.3	turquoise	Smp_034450.1	yellow
Smp_244610.3	turquoise	Smp_034980.5	yellow
Smp_244640.1	turquoise	Smp_035150.1	yellow
Smp_244750.1	turquoise	Smp_035310.1	yellow
Smp_245090.1	turquoise	Smp_035480.1	yellow
Smp_245470.2	turquoise	Smp_036180.4	yellow
Smp_245490.1	turquoise	Smp_038700.1	yellow
Smp_245660.1	turquoise	Smp_038940.1	yellow
Smp_245680.1	turquoise	Smp_039640.1	yellow
Smp_245710.1	turquoise	Smp_041480.3	yellow
Smp_245720.1	turquoise	Smp_041730.1	yellow
Smp_245790.1	turquoise	Smp_041770.3	yellow
Smp_245800.5	turquoise	Smp_043610.2	yellow
Smp_245820.1	turquoise	Smp_044810.1	yellow
Smp_245890.1	turquoise	Smp_045810.1	yellow
Smp_246110.1	turquoise	Smp_045810.3	yellow
Smp_246150.2	turquoise	Smp_049000.2	yellow
Smp_246610.1	turquoise	Smp_049000.3	yellow
Smp_246790.6	turquoise	Smp_049160.1	yellow
Smp_247330.1	turquoise	Smp_051530.3	yellow
Smp_247430.1	turquoise	Smp_052330.2	yellow
Smp_247780.1	turquoise	Smp_054120.2	yellow
Smp_247850.1	turquoise	Smp_058620.1	yellow
Smp_267080.1	turquoise	Smp_059210.1	yellow
Smp_267090.1	turquoise	Smp_059210.2	yellow
Smp_300190.1	turquoise	Smp_063390.3	yellow
Smp_300310.1	turquoise	Smp_064250.1	yellow
Smp_300570.1	turquoise	Smp_065060.2	yellow
Smp_301610.1	turquoise	Smp_066630.1	yellow
Smp_301660.1	turquoise	Smp_067420.1	yellow
Smp_301990.2	turquoise	Smp_071570.2	yellow
Smp_302850.3	turquoise	Smp_071640.1	yellow
Smp_302850.5	turquoise	Smp_071880.1	yellow
Smp_302950.1	turquoise	Smp_072090.1	yellow
Smp_303320.1	turquoise	Smp_076450.1	yellow
Smp_303620.1	turquoise	Smp_076450.2	yellow
Smp_304140.1	turquoise	Smp_078610.1	yellow
Smp_305410.1	turquoise	Smp_083020.2	yellow
Smp_305460.1	turquoise	Smp_087340.1	yellow
Smp_305740.1	turquoise	Smp_088550.1	yellow
Smp_305740.2	turquoise	Smp_088550.2	yellow
Smp_305770.1	turquoise	Smp_088550.3	yellow
Smp_305780.1	turquoise	Smp_090140.2	yellow
Smp_305920.1	turquoise	Smp_090860.2	yellow
Smp_306450.1	turquoise	Smp_092170.2	yellow
Smp_306580.1	turquoise	Smp_093800.1	yellow
Smp_306910.1	turquoise	Smp_094760.1	yellow
Smp_307010.1	turquoise	Smp_094810.2	yellow
Smp_307020.1	turquoise	Smp_095410.2	yellow
Smp_307220.2	turquoise	Smp_097830.2	yellow
Smp_307450.2	turquoise	Smp_098890.1	yellow
Smp_307450.3	turquoise	Smp_099170.1	yellow
Smp_308350.1	turquoise	Smp_103540.1	yellow
Smp_309970.1	turquoise	Smp_104330.1	yellow
Smp_310160.1	turquoise	Smp_104630.1	yellow
Smp_310180.1	turquoise	Smp_105860.1	yellow
Smp_310240.1	turquoise	Smp_122370.1	yellow
Smp_310750.1	turquoise	Smp_122940.2	yellow
Smp_310880.1	turquoise	Smp_123870.1	yellow
Smp_312440.1	turquoise	Smp_124100.2	yellow
Smp_312450.2	turquoise	Smp_124860.2	yellow
Smp_312460.1	turquoise	Smp_125340.1	yellow
Smp_313210.1	turquoise	Smp_125790.3	yellow
Smp_313330.1	turquoise	Smp_125890.1	yellow
Smp_313560.1	turquoise	Smp_126020.2	yellow
Smp_313980.1	turquoise	Smp_126720.1	yellow
Smp_314240.1	turquoise	Smp_126720.2	yellow
Smp_314790.1	turquoise	Smp_126720.4	yellow
Smp_315060.1	turquoise	Smp_126910.1	yellow
Smp_315610.1	turquoise	Smp_128420.1	yellow
Smp_315710.2	turquoise	Smp_128890.1	yellow
Smp_315710.4	turquoise	Smp_128990.1	yellow
Smp_315780.3	turquoise	Smp_129560.1	yellow
Smp_315900.2	turquoise	Smp_129720.1	yellow
Smp_315900.4	turquoise	Smp_130460.3	yellow
Smp_316490.2	turquoise	Smp_131360.3	yellow
Smp_316910.1	turquoise	Smp_134640.2	yellow
Smp_317220.1	turquoise	Smp_135510.1	yellow
Smp_317230.1	turquoise	Smp_136360.2	yellow
Smp_317420.3	turquoise	Smp_136950.2	yellow
Smp_318440.1	turquoise	Smp_137970.1	yellow
Smp_318770.1	turquoise	Smp_138050.1	yellow
Smp_318820.1	turquoise	Smp_140100.1	yellow
Smp_319270.2	turquoise	Smp_140790.2	yellow
Smp_319340.1	turquoise	Smp_143440.1	yellow
Smp_319540.1	turquoise	Smp_143870.1	yellow
Smp_319650.1	turquoise	Smp_143920.1	yellow
Smp_319910.1	turquoise	Smp_144560.1	yellow
Smp_320170.1	turquoise	Smp_145620.1	yellow
Smp_320310.1	turquoise	Smp_147150.2	yellow
Smp_320320.1	turquoise	Smp_148070.4	yellow
Smp_320450.1	turquoise	Smp_148120.1	yellow
Smp_322100.1	turquoise	Smp_148230.1	yellow
Smp_322330.1	turquoise	Smp_148720.1	yellow
Smp_322650.1	turquoise	Smp_149700.1	yellow
Smp_322810.1	turquoise	Smp_149750.2	yellow
Smp_323560.1	turquoise	Smp_154640.1	yellow
Smp_323570.1	turquoise	Smp_154780.1	yellow
Smp_324050.2	turquoise	Smp_156060.1	yellow
Smp_324230.1	turquoise	Smp_156450.1	yellow
Smp_324240.1	turquoise	Smp_157680.2	yellow
Smp_326090.1	turquoise	Smp_159380.1	yellow
Smp_326730.1	turquoise	Smp_159940.1	yellow
Smp_326790.1	turquoise	Smp_161750.1	yellow
Smp_327240.1	turquoise	Smp_162380.3	yellow
Smp_328600.4	turquoise	Smp_163230.1	yellow
Smp_328730.1	turquoise	Smp_163460.1	yellow
Smp_328790.1	turquoise	Smp_164250.2	yellow
Smp_329920.1	turquoise	Smp_165690.1	yellow
Smp_330210.1	turquoise	Smp_166830.1	yellow
Smp_330220.1	turquoise	Smp_167220.2	yellow
Smp_330230.1	turquoise	Smp_168800.1	yellow
Smp_330860.1	turquoise	Smp_169340.2	yellow
Smp_331280.1	turquoise	Smp_170230.1	yellow
Smp_331290.1	turquoise	Smp_171070.1	yellow
Smp_331670.1	turquoise	Smp_171660.2	yellow
Smp_331880.1	turquoise	Smp_174850.1	yellow
Smp_331910.1	turquoise	Smp_176340.1	yellow
Smp_332280.1	turquoise	Smp_177180.2	yellow
Smp_332450.1	turquoise	Smp_178740.2	yellow
Smp_332470.2	turquoise	Smp_179070.2	yellow
Smp_332540.1	turquoise	Smp_189960.1	yellow
Smp_332600.4	turquoise	Smp_193150.2	yellow
Smp_332600.5	turquoise	Smp_194580.1	yellow
Smp_332600.8	turquoise	Smp_196220.1	yellow
Smp_332660.1	turquoise	Smp_196230.1	yellow
Smp_332960.1	turquoise	Smp_201810.1	yellow
Smp_333100.1	turquoise	Smp_205840.2	yellow
[truncated: 319 more rows]

## Sheet: Table S5
Supplementary Table S5. Lists of lncRNAs upregulated after 5-AzaC treatment with histone marks at their TSS. Each column shows one intersection set; the heading of each column shows the histone marks combination that is found in that set, followed by the number of lncRNAs belonging to that intersection set.
H3K27me3_A	H3K27me3_C	H3K4me3_S	H3K27me3_S	H3K27me3_A H3K27me3_S	H3K4me3_C	H3K27me3_C H3K4me3_C	H3K27me3_A H3K27me3_C	H3K4me3_A	H3K27me3_C H3K4me3_S	H3K4me3_A H3K4me3_C	H3K4me3_C H3K4me3_S	H3K27me3_C H3K27me3_S H3K4me3_C	H3K4me3_A H3K4me3_C H3K4me3_S	H3K27me3_A H3K27me3_C H3K4me3_C	H3K4me3_A H3K4me3_S	H3K27me3_C H3K4me3_A H3K4me3_C	H3K27me3_C H3K27me3_S	H3K27me3_A H3K27me3_C H3K27me3_S H3K4me3_C	H3K27me3_A H3K27me3_C H3K27me3_S	H3K27me3_A H3K27me3_C H3K27me3_S H3K4me3_C H3K4me3_S	H3K27me3_A H3K27me3_C H3K27me3_S H3K4me3_A H3K4me3_C H3K4me3_S	H3K27me3_A H3K4me3_C H3K4me3_S	H3K27me3_A H3K27me3_C H3K4me3_A H3K4me3_C	H3K27me3_S H3K4me3_S	H3K27me3_A H3K27me3_C H3K4me3_S	H3K27me3_A H3K27me3_S H3K4me3_A	H3K27me3_A H3K27me3_S H3K4me3_C	H3K27me3_A H3K4me3_A H3K4me3_C	H3K27me3_C H3K4me3_C H3K4me3_S	H3K27me3_S H3K4me3_A H3K4me3_S	H3K27me3_A H3K4me3_A	H3K27me3_A H3K4me3_C	H3K27me3_A H3K4me3_S	H3K27me3_C H3K4me3_A	H3K27me3_A H3K27me3_C H3K4me3_C H3K4me3_S	H3K27me3_A H3K4me3_A H3K4me3_C H3K4me3_S	H3K27me3_C H3K27me3_S H3K4me3_C H3K4me3_S	H3K27me3_C H3K4me3_A H3K4me3_C H3K4me3_S	Total
35	33	28	23	18	16	14	14	12	9	7	7	6	5	5	4	4	4	4	3	2	2	2	2	1	1	1	1	1	1	1	1	1	1	1	1	1	1	1	274
SmLINC163597-IBu	SmLNCA129939-IBu	SmLNCA107083-IBu	SmLINC177279-IBu	SmLNCA170440-IBu	SmLINC127680-IBu	SmLINC158969-IBu	SmLINC106782-IBu	SmLINC133256-IBu	SmLINC130667-IBu	SmLINC164678-IBu	SmLINC159261-IBu	SmLINC103888-IBu	SmLNCA117535-IBu	SmLINC156349-IBu	SmLINC126453-IBu	SmLINC137465-IBu	SmLNCA137696-IBu	SmLINC177015-IBu	SmLNCA102534-IBu	SmLINC100908-IBu	SmLNCS155242-IBu	SmLINC133371-IBu	SmLINC146420-IBu	SmLNCA118563-IBu	SmLINC161512-IBu	SmLINC130991-IBu	SmLINC156760-IBu	SmLINC166845-IBu	SmLINC147182-IBu	SmLNCA161880-IBu	SmLINC100002121	SmLNCA104465-IBu	SmLINC150789-IBu	SmLINC147754-IBu	SmLINC154256-IBu	SmLNCA108180-IBu	SmLNCA117058-IBu	SmLNCA177210-IBu
SmLINC005909-IBu	SmLINC142820-IBu	SmLINC131335-IBu	SmLINC176296-IBu	SmLNCA170559-IBu	SmLINC150451-IBu	SmLNCA124410-IBu	SmLNCA151883-IBu	SmLINC137412-IBu	SmLNCA104410-IBu	SmLINC165217-IBu	SmLINC159360-IBu	SmLINC125031-IBu	SmLINC109488-IBu	SmLNCA161071-IBu	SmLINC115519-IBu	SmLNCA105856-IBu	SmLNCA100795-IBu	SmLNCA100430-IBu	SmLINC129851-IBu	SmLINC163939-IBu	SmLNCA148279-IBu	SmLNCA113762-IBu	SmLNCA109741-IBu
SmLINC123030-IBu	SmLINC121861-IBu	SmLINC166534-IBu	SmLNCA125095-IBu	SmLINC140599-IBu	SmLINC150456-IBu	SmLINC149998-IBu	SmLINC155104-IBu	SmLINC152575-IBu	SmLNCA136304-IBu	SmLINC127028-IBu	SmLINC137413-IBu	SmLINC170529-IBu	SmLNCA107443-IBu	SmLNCA112508-IBu	SmLINC178784-IBu	SmLINC158129-IBu	SmLNCS130709-IBu	SmLNCA155340-IBu	SmLNCA120919-IBu
SmLINC138105-IBu	SmLINC127585-IBu	SmLNCA107269-IBu	SmLNCA107974-IBu	SmLNCA155845-IBu	SmLINC137452-IBu	SmLINC147178-IBu	SmLNCA155105-IBu	SmLNCA107436-IBu	SmLINC127031-IBu	SmLINC154873-IBu	SmLINC119846-IBu	SmLNCA121330-IBu	SmLINC159224-IBu	SmLNCA137773-IBu	SmLINC112476-IBu	SmLNCA136747-IBu	SmLINC131337-IBu	SmLNCA145014-IBu
SmLINC105686-IBu	SmLNCA106135-IBu	SmLINC131906-IBu	SmLINC170537-IBu	SmLNCA101686-IBu	SmLINC151476-IBu	SmLNCS105463-IBu	SmLNCA152628-IBu	SmLNCA148725-IBu	SmLINC143363-IBu	SmLINC165219-IBu	SmLINC108798-IBu	SmLNCA174530-IBu	SmLNCA132498-IBu	SmLINC107192-IBu
SmLNCA163427-IBu	SmLNCA156366-IBu	SmLNCA131221-IBu	SmLNCA136430-IBu	SmLNCA135010-IBu	SmLINC102590-IBu	SmLNCA124766-IBu	SmLNCA150802-IBu	SmLNCA161900-IBu	SmLINC156248-IBu	SmLNCA160379-IBu	SmLINC118508-IBu	SmLINC131336-IBu
SmLINC118996-IBu	SmLINC161393-IBu	SmLINC143590-IBu	SmLNCA119823-IBu	SmLINC161649-IBu	SmLINC135031-IBu	SmLINC178785-IBu	SmLINC152195-IBu	SmLINC159218-IBu	SmLNCS164175-IBu	SmLINC117978-IBu	SmLINC113131-IBu
SmLINC173808-IBu	SmLINC154747-IBu	SmLINC118858-IBu	SmLNCA107646-IBu	SmLINC119000-IBu	SmLINC100188-IBu	SmLNCA121871-IBu	SmLINC103882-IBu	SmLINC119800-IBu	SmLNCA152918-IBu
SmLNCA154974-IBu	SmLNCA176359-IBu	SmLINC133258-IBu	SmLNCA104053-IBu	SmLNCA103881-IBu	SmLINC115518-IBu	SmLINC107624-IBu	SmLNCA121564-IBu	SmLINC108799-IBu	SmLINC146519-IBu
SmLINC165185-IBu	SmLNCA149927-IBu	SmLINC137916-IBu	SmLINC124466-IBu	SmLNCA159728-IBu	SmLINC137757-IBu	SmLNCS156910-IBu	SmLNCS174012-IBu	SmLINC127586-IBu
SmLINC157461-IBu	SmLINC107930-IBu	SmLNCA163321-IBu	SmLNCA146271-IBu	SmLINC137508-IBu	SmLNCA117803-IBu	SmLINC134704-IBu	SmLNCA139628-IBu	SmLINC112560-IBu
SmLINC111495-IBu	SmLINC121675-IBu	SmLINC115255-IBu	SmLNCA132890-IBu	SmLNCA109748-IBu	SmLINC160003-IBu	SmLNCA176695-IBu	SmLINC129852-IBu	SmLINC177081-IBu
SmLNCS119177-IBu	SmLINC123116-IBu	SmLINC162065-IBu	SmLINC130502-IBu	SmLNCA143184-IBu	SmLINC112559-IBu	SmLNCA119652-IBu	SmLNCA121262-IBu
SmLNCA137250-IBu	SmLNCA127563-IBu	SmLNCA135225-IBu	SmLINC131974-IBu	SmLNCA175909-IBu	SmLINC151825-IBu	SmLNCA134860-Ibu	SmLNCA122440-IBu
SmLNCA113125-IBu	SmLNCA156976-IBu	SmLINC137451-IBu	SmLNCA133378-IBu	SmLINC148675-IBu	SmLNCA106377-IBu
SmLINC147164-IBu	SmLINC110084-IBu	SmLINC143105-IBu	SmLNCA141910-IBu	SmLNCA145706-IBu	SmLINC108849-IBu
SmLINC147165-IBu	SmLNCA142930-IBu	SmLINC121575-IBu	SmLNCA144394-IBu	SmLNCA166882-IBu
SmLINC129853-IBu	SmLNCA174867-IBu	SmLINC117979-IBu	SmLINC163938-IBu	SmLNCA121332-IBu
SmLINC178566-IBu	SmLNCA121566-IBu	SmLINC137467-IBu	SmLNCA132612-IBu
SmLNCA154985-IBu	SmLINC169280-IBu	SmLNCA107435-IBu	SmLINC171557-IBu
SmLNCA104564-IBu	SmLNCA156769-IBu	SmLINC107118-IBu	SmLNCS131950-IBu
SmLNCA127436-IBu	SmLNCA104025-IBu	SmLINC151855-IBu	SmLINC169293-IBu
SmLNCA106619-IBu	SmLNCA156613-IBu	SmLINC155106-IBu	SmLNCA122959-IBu
SmLNCA128567-IBu	SmLNCA173200-IBu	SmLINC174853-IBu
SmLNCA126292-IBu	SmLINC167467-IBu	SmLNCA136532-IBu
SmLNCA104319-IBu	SmLNCA109974-IBu	SmLINC158131-IBu
SmLINC174737-IBu	SmLNCA135406-IBu	SmLINC178624-IBu
SmLINC172922-IBu	SmLINC100246-IBu	SmLNCA160328-IBu
SmLNCA146239-IBu	SmLINC158781-IBu
SmLINC154470-IBu	SmLNCA177347-IBu
SmLNCA177341-IBu	SmLINC168928-IBu
SmLNCA103435-IBu	SmLINC111549-IBu
SmLINC166251-IBu	SmLINC173681-IBu
SmLNCA169319-IBu
SmLINC133165-IBu
																H3K27me3_A H3K27me3_C H3K4me3_A	1	SmLINC118507-IBu

## Sheet: Table S6
Supplementary Table S6. Lists of lncRNAs downregulated after 5-AzaC treatment with histone marks at their TSS. Each column shows one intersection set; the heading of each column shows the histone marks combination that is found in that set, followed by the number of lncRNAs belonging to that intersection set.
H3K27me3_A	H3K27me3_S	H3K27me3_C	H3K27me3_A H3K27me3_S	H3K27me3_C H3K27me3_S	H3K27me3_A H3K27me3_C H3K27me3_S	H3K4me3_S	H3K4me3_C	H3K27me3_C H3K4me3_C	H3K27me3_A H3K27me3_C	H3K27me3_C H3K27me3_S H3K4me3_C	H3K4me3_A H3K4me3_S	H3K4me3_A H3K4me3_C H3K4me3_S	H3K4me3_A	H3K27me3_S H3K4me3_S	H3K27me3_C H3K4me3_A H3K4me3_C	H3K27me3_S H3K4me3_A H3K4me3_S	H3K27me3_A H3K27me3_C H3K27me3_S H3K4me3_A H3K4me3_C H3K4me3_S	H3K27me3_A H3K27me3_C H3K4me3_A H3K4me3_C H3K4me3_S	H3K27me3_A H3K27me3_C H3K27me3_S H3K4me3_C	H3K27me3_A H3K27me3_C H3K4me3_A H3K4me3_S	H3K27me3_A H3K27me3_C H3K4me3_C H3K4me3_S	H3K27me3_C H3K27me3_S H3K4me3_C H3K4me3_S	H3K27me3_C H3K4me3_A H3K4me3_C H3K4me3_S	H3K27me3_A H3K27me3_C H3K4me3_C	H3K27me3_A H3K27me3_S H3K4me3_C	H3K27me3_C H3K27me3_S H3K4me3_A	H3K27me3_C H3K27me3_S H3K4me3_S	H3K27me3_A H3K4me3_C	H3K27me3_A H3K4me3_S	H3K27me3_S H3K4me3_C	H3K4me3_A H3K4me3_C	H3K4me3_C H3K4me3_S	Total
31	25	21	17	15	10	9	6	6	6	5	5	4	4	3	2	2	1	1	1	1	1	1	1	1	1	1	1	1	1	1	1	1	187
SmLINC109028-IBu	SmLNCA132179-IBu	SmLINC108823-IBu	SmLINC146643-IBu	SmLINC142005-IBu	SmLINC114752-IBu	SmLINC167845-IBu	SmLINC147737-IBu	SmLINC129747-IBu	SmLINC126172-IBu	SmLNCA142615-IBu	SmLNCA104229-IBu	SmLINC128229-IBu	SmLNCA106020-IBu	SmLINC142003-IBu	SmLINC158444-IBu	SmLINC118081-IBu	SmLINC130040-IBu	SmLINC122851-IBu	SmLNCA122314-IBu	SmLNCS117379-IBu	SmLINC102396-IBu	SmLINC173882-IBu	SmLINC109102-IBu	SmLNCA169643-IBu	SmLNCA111095-IBu	SmLNCA175820-IBu	SmLNCA163803-IBu	SmLINC130482-IBu	SmLNCA107185-IBu	SmLINC110599-IBu	SmLNCA115007-IBu	SmLNCA127339-IBu
SmLNCA119665-IBu	SmLNCA153672-IBu	SmLINC151977-IBu	SmLINC161143-IBu	SmLINC123204-IBu	SmLNCA101377-IBu	SmLNCA147738-IBu	SmLINC110715-IBu	SmLNCA173784-IBu	SmLNCA141999-IBu	SmLNCA115924-IBu	SmLNCA157683-IBu	SmLNCA135536-IBu	SmLNCA133442-IBu	SmLINC101558-IBu	SmLINC165357-IBu	SmLNCA172517-IBu
SmLNCA138853-IBu	SmLINC102425-IBu	SmLINC004344-IBu	SmLINC104833-IBu	SmLNCA140232-IBu	SmLINC141368-IBu	SmLNCA137235-IBu	SmLINC167964-IBu	SmLINC100909-IBu	SmLNCA124354-IBu	SmLNCA108891-IBu	SmLNCA127441-IBu	SmLNCA104351-IBu	SmLNCA100003251	SmLNCA152462-IBu
SmLINC147034-IBu	SmLNCA164851-IBu	SmLNCA146652-IBu	SmLNCA159560-IBu	SmLINC124284-IBu	SmLINC142925-IBu	SmLINC178727-IBu	SmLNCA128268-IBu	SmLINC162527-IBu	SmLNCA117650-IBu	SmLINC129907-IBu	SmLINC132785-IBu	SmLINC153242-IBu	SmLINC130962-IBu
SmLINC154041-IBu	SmLNCA172712-IBu	SmLNCA172027-IBu	SmLNCA110924-IBu	SmLINC173738-IBu	SmLNCA104475-IBu	SmLINC130971-IBu	SmLINC110600-IBu	SmLNCA113041-IBu	SmLNCA156206-IBu	SmLINC154210-IBu	SmLNCA113574-IBu
SmLINC118400-IBu	SmLNCA120201-IBu	SmLNCA139499-IBu	SmLNCA119836-IBu	SmLNCA114058-IBu	SmLNCA156109-IBu	SmLNCA130666-IBu	SmLINC114818-IBu	SmLINC143822-IBu	SmLINC130478-IBu
SmLNCA114605-IBu	SmLINC102427-IBu	SmLNCA140299-IBu	SmLNCA153903-IBu	SmLINC109171-IBu	SmLINC126260-IBu	SmLINC176462-IBu
SmLNCA151446-IBu	SmLINC115637-IBu	SmLNCA177295-IBu	SmLNCA163008-IBu	SmLNCA124805-IBu	SmLNCA135989-IBu	SmLNCA162968-IBu
SmLNCA124155-IBu	SmLINC110492-IBu	SmLNCA152432-IBu	SmLNCA157357-IBu	SmLNCA106556-IBu	SmLINC137034-IBu	SmLNCA132872-IBu
SmLINC147508-IBu	SmLNCA174205-IBu	SmLNCA142258-IBu	SmLNCA124925-IBu	SmLINC103977-IBu	SmLNCA138433-IBu
SmLNCA149427-IBu	SmLNCA142998-IBu	SmLNCA161431-IBu	SmLINC145436-IBu	SmLNCA125628-IBu
SmLINC148584-IBu	SmLINC169058-IBu	SmLNCA152010-IBu	SmLNCA139285-IBu	SmLNCA158326-IBu
SmLNCA128319-IBu	SmLNCA106592-IBu	SmLNCA100927-IBu	SmLINC166165-IBu	SmLINC100872-IBu
SmLINC122979-IBu	SmLINC122878-IBu	SmLINC130394-IBu	SmLINC161193-IBu	SmLNCA117859-IBu
SmLNCA145797-IBu	SmLINC125983-IBu	SmLINC110556-IBu	SmLNCA155762-IBu	SmLNCA136220-IBu
SmLINC164047-IBu	SmLNCA111865-IBu	SmLNCA177850-IBu	SmLINC140697-IBu
SmLNCA137575-IBu	SmLNCA156191-IBu	SmLNCA176316-IBu	SmLINC003840-IBu
SmLNCA119788-IBu	SmLNCA156417-IBu	SmLNCA105430-IBu
SmLINC114961-IBu	SmLNCA174641-IBu	SmLNCA126218-IBu
SmLNCA145876-IBu	SmLNCA172531-IBu	SmLNCA149124-IBu
SmLNCA165909-IBu	SmLINC103632-IBu	SmLNCA101572-IBu
SmLINC143493-IBu	SmLNCA154399-IBu
SmLNCA103636-IBu	SmLINC101161-IBu
SmLNCA106197-IBu	SmLINC125102-IBu
SmLINC102094-IBu	SmLNCA149641-IBu
SmLNCS171634-IBu
SmLINC153880-IBu
SmLNCA157605-IBu
SmLNCA152466-IBu
SmLINC153386-IBu
SmLNCA170398-IBu

## Sheet: Table S7
Supplementary Table S7. RNA-seq public libraries from different S. mansoni life-cycle stages or tissues used in the present work.
SRA or ENA Accession number	Groups (life-cycle stage or tissue)	SRA or ENA Accession number	Layout	Read length (bp)	Type	Groups (life-cycle stage or tissue/organ)	Source publication
ERR570498	Juveniles	ERR570498	PAIRED	100	Whole	juveniles	https://www.ncbi.nlm.nih.gov/bioproject/PRJEB1281
ERR578178	Juveniles	ERR578178	PAIRED	100	Whole	juveniles	https://www.ncbi.nlm.nih.gov/bioproject/PRJEB1281
ERR573025	Juveniles	ERR573025	PAIRED	100	Whole	juveniles	https://www.ncbi.nlm.nih.gov/bioproject/PRJEB1281
SRR8763176	Schistosomula	SRR8763176	PAIRED	150	Whole	schistosomula	https://doi.org/10.1371/journal.pntd.0008332
SRR8763177	Schistosomula	SRR8763177	PAIRED	150	Whole	schistosomula	https://doi.org/10.1371/journal.pntd.0008332
SRR8763178	Schistosomula	SRR8763178	PAIRED	150	Whole	schistosomula	https://doi.org/10.1371/journal.pntd.0008332
SRR1142421	Cercariae	SRR1142421	SINGLE	97	Whole	cercariae	https://www.ncbi.nlm.nih.gov/sra/?term=SRR1142421
SRR1142422	Cercariae	SRR1142422	SINGLE	73	Whole	cercariae	https://www.ncbi.nlm.nih.gov/sra/?term=SRR1142422
SRR1142423	Cercariae	SRR1142423	SINGLE	97	Whole	cercariae	https://www.ncbi.nlm.nih.gov/sra/?term=SRR1142423
SRR922067	MS	SRR922067	SINGLE	100	Whole	miracidia	http://dx.doi.org/10.7554/eLife.00768.001
SRR922068	MS	SRR922068	SINGLE	100	Whole	sporocysts	http://dx.doi.org/10.7554/eLife.00768.001
ERS420093	Adult males	ERS420093	PAIRED	100	Whole	adult males	https://doi.org/10.1038/sdata.2017.118
ERS420099	Adult females	ERS420099	PAIRED	100	Whole	adult females	https://doi.org/10.1038/sdata.2017.118
ERS420100	Adult females	ERS420100	PAIRED	100	Whole	adult females	https://doi.org/10.1038/sdata.2017.118
ERS420101	Adult females	ERS420101	PAIRED	100	Whole	adult females	https://doi.org/10.1038/sdata.2017.118
ERS420106	Adult males	ERS420106	PAIRED	100	Whole	adult males	https://doi.org/10.1038/sdata.2017.118
ERS420107	Adult males	ERS420107	PAIRED	100	Whole	adult males	https://doi.org/10.1038/sdata.2017.118
SRR629227	Posterior somatic tissue	SRR629227	SINGLE	100	tissue	posterior somatic tissue	https://doi.org/10.1038/nature11924
SRR629228	Posterior somatic tissue	SRR629228	SINGLE	100	tissue	posterior somatic tissue	https://doi.org/10.1038/nature11924
SRR629229	Posterior somatic tissue	SRR629229	SINGLE	100	tissue	posterior somatic tissue	https://doi.org/10.1038/nature11924
SRR3209257	Heads	SRR3209257	SINGLE	50	Tissue	Heads	https://doi.org/10.1016/j.ijpara.2016.03.004
SRR3209258	Heads	SRR3209258	SINGLE	50	Tissue	Heads	https://doi.org/10.1016/j.ijpara.2016.03.004
SRR3209259	Heads	SRR3209259	SINGLE	50	Tissue	Heads	https://doi.org/10.1016/j.ijpara.2016.03.004
SRR3209260	Tail	SRR3209260	SINGLE	50	Tissue	Tails	https://doi.org/10.1016/j.ijpara.2016.03.004
SRR3209261	Tail	SRR3209261	SINGLE	50	Tissue	Tails	https://doi.org/10.1016/j.ijpara.2016.03.004
SRR3209262	Tail	SRR3209262	SINGLE	50	Tissue	Tails	https://doi.org/10.1016/j.ijpara.2016.03.004

## Sheet: Table S8
Supplementary Table S8: List of primers used in RT-qPCR.
lincRNAs
lincRNA description	Primer	Sequence	Primer Efficiency
SmLINC133371-IBu	SmLINC133371-F	TGATGCTTGGTCCTGGTCAA	82.4588
	SmLINC133371-R	TGGTAAGTTAGGTTCAGATGGCA
SmLINC151825-Ibu	SmLINC151825-F	TGTCAGTAACGCAAACCACG	86.1682
	SmLINC151825-R	CGATTCAGTGAGCCCGAACT
SmLINC158444-Ibu	SmLINC158444-F	TCGGTTGGAGTGGACAAATCA	94.2826
	SmLINC158444-R	TTGAATGGTCGGTAGTGCTT
SmLINC110084-Ibu	SmLINC110084-F	CCTGGGGATTGTGGTGAAGA	104.71
	SmLINC110084-R	TGGATGTCAGTAATCTACCCGA
SmLINC158969-Ibu	SmLINC158969-2-F	GTTTAAACCAATCTACTTATCGTTGTC	102.476
	SmLINC158969-2-R	TTCAGCAAACACCACCTCCA
SmLINC156349-Ibu	SmLINC156349-F	ACTGGGAATCGTCGTTTGGA	109.823
	SmLINC156349-R	ACAGCCAGTTCGTTACCCAG
SmLINC100882-Ibu	SmLINC100882-2-F	TGATGTAGCCTCAAAGCCTAGA	109.325
	SmLINC100882-2-R	ACGTTATGGACATCGGATCG
SmLINC103888-Ibu	SmLINC103888-2-F	ACGGTTCTTTGATTTGACGGT	101.823
	SmLINC103888-2-R	TGGCCCAACACAAAACAGTT
Protein-coding genes
Gene description	Primer	Sequence	Primer Efficiency
Smp_121390	Smp_121390-F	GCTAGGTGTAATCATTTTAATTGTTGG	121.4
	Smp_121390-R	AGAACTTAAACATCCAACCCCGA
Smp_151640	Smp_151640-F	ACTGAACCATGTCCAGAACGT	106.519
	Smp_151640-R	TGATTCCATTCTGTACATCCCAT
Smp_900000	Smp_900000-F	TACGGTTGGTGGTGTCACAG	108.5
	Smp_900000-R	ACGGCCATCACCATACTAGC
Smp_123610	Smp_123610-F	TCTCGGTTTGAACTGGATAAGA	98
	Smp_123610-R	CTTCATTATGATGATCGGTTGC

## Sheet: Table S9
Supplementary Table S9: Cts (cycle threshold) of the lncRNAs obtained in the RT-qPCR assays
	Long non-coding RNAs
	SmLINC133371-IBu			SmLINC151825-IBu			SmLINC158444-IBu			SmLINC110084-IBu			SmLINC158969-IBu			SmLINC156349-IBu			SmLINC103888-IBu			SmLINC100882-IBu
Samples	Ct1	Ct2	Ct3	Ct1	Ct2	Ct3	Ct1	Ct2	Ct3	Ct1	Ct2	Ct3	Ct1	Ct2	Ct3	Ct1	Ct2	Ct3	Ct1	Ct2	Ct3	Ct1	Ct2	Ct3
1-Female-control	23.79	23.72	23.6	24.73	24.6	24.81	28.95	28.48	28.93	27.87	27.71	27.37	29.69	29.3	28.93	30.59	29.46	29.43	26.47	26.74	26.96	28.6	28.37	28.3
1-Female-5-AzaC	22.42	22.35	22.44	22.41	22.4	22.4	27.63	27.87	28.72	27.59	27.46	27.65	28.84	28.93	28.25	29.86	28.42	28.45	30.37	30.57	27.35	32.34	31.82	31.76
2-Female-control	22.84	22.98	23.32	24.72	24.75	24.54	28.12	27.8	29.24	27.85	28.2	27.88	27.83	28.51	27.82	29.88	29.71	30.3	28.77	28.53	28.73	30.31	31.66	31.29
2-Female-5-AzaC	22.4	22.58	21.9	22.59	22.67	23.18	28.77	28.46	27.93	27.68	27.87	27.62	27.89	27.87	27.69	31.47	27.75	28.64	28.84	30.29	28.95	30.91	29.78	30.49
3-Female-control	22.82	22.47	22.24	23.63	23.81	24.24	28.38	25.76	27.85	27.37	27.41	27.38	26.97	27.39	27.26	28.83	27.53	27.54	25.95	25.93	26.23	28.7	28.23	27.33
3-Female-5-AzaC	21.25	20.99	20.99	21.38	21.53	21.34	27.59	27.46	28.41	26.71	27.63	25.67	26.33	26.53	25.7	27.85	26.58	27.81	26.51	25.91	28.4	29.78	30.31	28.46
4-Female-control	23.25	22.94	23.33	24.53	23.79	24.17	27.59	26.83	28.54	27.33	27.4	27.3	27.32	27.5	27.71	29.36	27.85	27.76	25.75	25.65	25.7	27.94	27.9	27.65
4-Female-5-AzaC	21.72	21.36	21.32	21.8	21.5	21.43	27.62	27.54	27.55	26.98	27.33	27.24	26.87	26.33	26.66	27.87	27.48	26.91	27.49	27.46	26.88	28.49	28.79	31.72
5-Female-control	22.45	22.57	22.67	23.4	23.75	22.69	28.74	26.55	26.53	26.98	27.55	27.37	26.74	27.59	27.35	27.68	27.64	27.42	25.43	24.74	24.87	26.69	26.95	27.31
5-Female-5-AzaC	21.58	20.64	21.28	21.37	21.55	21.42	26.91	26.65	26.86	25.69	27.27	27.43	26.57	26.43	25.93	26.89	25.75	25.92	26.5	26.31	25.95	28.31	29.95	27.93
NTC	36.89	37.36	35.42	38.83	41.51	40.97	34.75	33.97	34.48	29.26	29.5	29.29	31.62	31.43	30.99	33.42	36.7	35.67	33.85	33.96	32.79	35.38	34.53	35.95
1-Male-control	27.55	27.74	27.55	28.92	28.28	28.34	29.52	30.35	29.6	25.3	25.41	25.6	27.59	27.82	27.47	29.49	28.93	29.42	24.41	23.84	23.6	24.36	24.28	24
1-Male-5-AzaC	26.33	25.78	24.9	23.79	24.51	24.31	29.68	29.41	29.33	25.7	25.37	24.84	30	30.69	30.43	28.55	28.49	28.73	25.95	25.6	28.9	29.95	30.51	26.45
2-Male-control	26.82	28.27	27.3	28.27	27.62	28.63	29.64	29.75	30.12	25.39	25.41	25.33	29.36	28.9	27.5	29.5	28.95	28.8	24.38	23.58	23.89	25.79	24.65	24.53
2-Male-5-AzaC	25.78	24.61	25.38	24.93	24.66	24.48	29.51	29.93	29.68	25.8	25.29	25.85	25.76	26.24	25.77	29.61	29.15	29.71	22.72	22.43	22.62	22.9	22.89	22.91
3-Male-control	28.37	27.44	27.31	28.75	27.7	28.3	30.18	29.51	28.98	24.93	24.92	24.88	28.74	26.95	28.74	28.55	28.68	29.21	24.53	23.83	23.3	23.67	23.75	23.95
3-Male-5-AzaC	23.89	24.9	24.59	22.95	23.24	23.65	29.25	29.7	29.3	25.52	25.52	25.74	27.37	26.43	25.89	28.71	28.53	28.6	23.49	22.76	22.79	23.48	23.47	23.55
4-Male-control	27.3	26.77	26.73	27.87	27.81	27.57	29.46	28.75	28.85	25.43	25.32	25.24	26.92	27	27.85	27.84	27.67	28.29	26.54	23.97	23.79	24.36	23.6	24.47
4-Male-5-AzaC	25.52	25.31	24.87	23.91	23.88	23.65	29.52	29.75	29.3	24.98	25.96	24.85	27.47	27.77	27.57	28.56	28.4	28.57	24.27	24.23	23.96	25.39	24.34	24.59
5-Male-control	27.38	26.95	26.76	27.26	27.54	27.57	29.73	29.67	29.21	25.23	25.73	25.35	27.38	27.82	27.39	27.79	27.99	27.73	24.61	23.94	23.93	24.46	24.39	24.38
5-Male-5-AzaC	24.64	24.37	24.43	22.9	21.87	23	28.36	28.22	28.76	25.7	25.6	25.35	26.36	26.48	25.61	26.88	26.83	27.36	23.55	23.54	23.39	23.65	24.27	27.41
NTC	35.42	35.37	34.38	34.54	36.37	33.72	31.55	30.8	32.55	26.64	26.58	27.48	31.57	33.8	31.59	30.37	30.37	30.71	33.73	33.53	33.7	33.38	38.34	35.4
